# Supplementary material for: Citizen science project reveals high diversity in Didymellaceae (Pleosporales, Dothideomycetes)
Source: MycoKeys. 2020 Mar 10;65:49–99. doi: 10.3897/mycokeys.65.47704 (PMC7078340; doi:10.3897/mycokeys.65.47704)
Supplement: XML Treatment for Ascochyta benningiorum [file mycokeys.65.47704-treatment1.xml]

<!DOCTYPE tp:taxon-treatment
  PUBLIC "-//TaxonX//DTD Taxonomic Treatment Publishing DTD v0 20100105//EN" "tax-treatment-NSO.dtd">
<tp:taxon-treatment xmlns:tp="http://www.plazi.org/taxpub"><tp:treatment-meta><kwd-group><label>Taxon classification</label><kwd><named-content xmlns:xlink="http://www.w3.org/1999/xlink" content-type="kingdom">Fungi</named-content></kwd><kwd><named-content xmlns:xlink="http://www.w3.org/1999/xlink" content-type="order">Pleosporales</named-content></kwd><kwd><named-content xmlns:xlink="http://www.w3.org/1999/xlink" content-type="family">Didymellaceae</named-content></kwd></kwd-group><mixed-citation publication-type="journal"><person-group><name><surname>Hou</surname><given-names>Lingwei</given-names></name><name><surname>Hernández-Restrepo</surname><given-names>Margarita</given-names></name><name><surname>Groenewald</surname><given-names>Johannes Zacharias</given-names></name><name><surname>Cai</surname><given-names>Lei</given-names></name><name><surname>Crous</surname><given-names>Pedro W.</given-names></name></person-group><article-title>Citizen science project reveals high diversity in <tp:taxon-name><tp:taxon-name-part taxon-name-part-type="family">Didymellaceae</tp:taxon-name-part></tp:taxon-name> (<tp:taxon-name><tp:taxon-name-part taxon-name-part-type="order">Pleosporales</tp:taxon-name-part></tp:taxon-name>, <tp:taxon-name><tp:taxon-name-part taxon-name-part-type="class">Dothideomycetes</tp:taxon-name-part></tp:taxon-name>)</article-title><source>MycoKeys</source><day>10</day><month>3</month><year>2020</year><volume>65</volume><fpage>49</fpage><lpage>99</lpage><pub-id pub-id-type="doi">10.3897/mycokeys.65.47704</pub-id></mixed-citation></tp:treatment-meta><tp:nomenclature><tp:taxon-name><object-id xmlns:xlink="http://www.w3.org/1999/xlink" content-type="arpha" xlink:type="simple">79C53355-2002-5B6C-B44A-5142F644BAA9</object-id>
              <tp:taxon-name-part taxon-name-part-type="genus" reg="Ascochyta">Ascochyta</tp:taxon-name-part>
              <tp:taxon-name-part taxon-name-part-type="species" reg="benningiorum">benningiorum</tp:taxon-name-part>
              <object-id xmlns:xlink="http://www.w3.org/1999/xlink" content-type="mycobank" xlink:type="simple">833194</object-id>
            </tp:taxon-name><tp:taxon-authority>Hern.-Restr., L. W. Hou, L. Cai &amp; Crous</tp:taxon-authority><tp:taxon-status xmlns:xlink="http://www.w3.org/1999/xlink" xlink:type="simple">sp. nov.</tp:taxon-status><xref ref-type="fig" rid="F2">Figure 2</xref></tp:nomenclature><tp:treatment-sec sec-type="etymology" id="SECID0EKHFM"><title>Etymology.</title><p><italic><tp:taxon-name><tp:taxon-name-part taxon-name-part-type="genus" reg="Ascochyta"/><tp:taxon-name-part taxon-name-part-type="species" reg="benningiorum">benningiorum</tp:taxon-name-part></tp:taxon-name></italic> refers to Eva, Bas &amp; Anne Benning who collected the soil sample from which the ex-type strain was isolated.</p></tp:treatment-sec><tp:treatment-sec sec-type="Typus" id="SECID0E1HFM"><title>Typus.</title><p>The Netherlands. Gelderland province, Wijchen, isolated from garden soil, Mar. 2017, E. Benning, B. Benning &amp; A. Benning (<bold><italic>holotype</italic></bold> designated here CBS H-24104, living ex-type culture CBS 144957 = JW 196005).</p><p><italic>Conidiomata</italic> pycnidial, mostly solitary, sometimes confluent, globose or subglobose, irregularly-shaped with age, brown to dark brown, glabrous, mostly produced on the agar surface and some immersed, 140–480(–580) × 100–370(–440) μm; with 1–6(–10) slightly papillate ostioles; pycnidial wall pseudoparenchymatous, 4–8 layers, 14.5–65 μm thick, outer layers composed of brown, flattened polygonal cells of 11–28 μm diam. <italic>Conidiogenous cells</italic> phialidic, hyaline, smooth, globose, ampulliform to lageniform, 5.5–9 × 4–6.5 μm. <italic>Conidia</italic> cylindrical, hyaline, smooth- and thin-walled, mostly straight, occasionally curved, aseptate, (3.5–)4.5–7 × 1.5–2.5 μm, 2-guttulate, small. <italic>Conidia <tp:taxon-name><tp:taxon-name-part taxon-name-part-type="genus" reg="Conidial"/><tp:taxon-name-part taxon-name-part-type="species" reg="matrix">matrix</tp:taxon-name-part></tp:taxon-name></italic> whitish.</p></tp:treatment-sec><tp:treatment-sec sec-type="description" id="SECID0EWIFM"><title>Culture characteristics.</title><p>Colonies after 7 d at 25 °C, on <abbrev xmlns:xlink="http://www.w3.org/1999/xlink" xlink:title="oatmeal agar" id="ABBRID0E3IFM" xlink:type="simple">OA</abbrev> reaching 50–55 mm diam, aerial mycelium floccose, olivaceous to olivaceous black, buff towards the periphery, abundant production of pycnidia, margin irregular; reverse concolorous with the surface. On <abbrev xmlns:xlink="http://www.w3.org/1999/xlink" xlink:title="extract agar" id="ABBRID0EAJFM" xlink:type="simple">MEA</abbrev> reaching 40–45 mm diam, aerial mycelium floccose, concentric circles, centre pink, grey olivaceous, mouse grey, rosy buff toward periphery, moderate production of pycnidia, margin irregular; reverse orange, olivaceous black toward periphery. On <abbrev xmlns:xlink="http://www.w3.org/1999/xlink" xlink:title="potato dextrose agar" id="ABBRID0EEJFM" xlink:type="simple">PDA</abbrev> reaching 45–50 mm diam, aerial mycelium floccose, dark brick to olivaceous grey, buff towards periphery, abundant production of pycnidia, margin irregular; reverse concolorous with the surface. NaOH spot test negative on <abbrev xmlns:xlink="http://www.w3.org/1999/xlink" xlink:title="oatmeal agar" id="ABBRID0EIJFM" xlink:type="simple">OA</abbrev>.</p></tp:treatment-sec><tp:treatment-sec sec-type="material" id="SECID0EMJFM"><title>Additional specimens examined.</title><p>The Netherlands. Gelderland province, Wijchen, isolated from garden soil, Mar. 2017, E. Benning, B. Benning &amp; A. Benning, JW 196023 = CBS 144958; ibid. JW 196013.</p></tp:treatment-sec><tp:treatment-sec sec-type="notes" id="SECID0ERJFM"><title>Notes.</title><p><italic><tp:taxon-name><tp:taxon-name-part taxon-name-part-type="genus" reg="Ascochyta">Ascochyta</tp:taxon-name-part> <tp:taxon-name-part taxon-name-part-type="species" reg="benningiorum">benningiorum</tp:taxon-name-part></tp:taxon-name></italic> is represented in the phylogenetic tree by three isolates (CBS 144957, CBS 144958 and JW 196013) from the same soil sample collected in Wijchen (Gelderland province). <italic><tp:taxon-name><tp:taxon-name-part taxon-name-part-type="genus" reg="Ascochyta">Ascochyta</tp:taxon-name-part> <tp:taxon-name-part taxon-name-part-type="species" reg="benningiorum">benningiorum</tp:taxon-name-part></tp:taxon-name></italic> grouped in a distinct clade close to <italic><tp:taxon-name><tp:taxon-name-part taxon-name-part-type="genus" reg="Ascochyta">A.</tp:taxon-name-part> <tp:taxon-name-part taxon-name-part-type="species" reg="phacae">phacae</tp:taxon-name-part></tp:taxon-name></italic> (Figure <xref ref-type="fig" rid="F1">1</xref>). However, it morphologically differs from <italic><tp:taxon-name><tp:taxon-name-part taxon-name-part-type="genus" reg="Ascochyta">A.</tp:taxon-name-part> <tp:taxon-name-part taxon-name-part-type="species" reg="phacae">phacae</tp:taxon-name-part></tp:taxon-name></italic> by having smaller (3.5–7 × 1.5–2.5 μm) and aseptate conidia. In <italic><tp:taxon-name><tp:taxon-name-part taxon-name-part-type="genus" reg="Ascochyta">A.</tp:taxon-name-part> <tp:taxon-name-part taxon-name-part-type="species" reg="phacae">phacae</tp:taxon-name-part></tp:taxon-name></italic> the conidia are 7–10 × 2–4 μm and 0–1-septate (<xref ref-type="bibr" rid="B18">Corbaz 1955</xref>).</p><p>Species in <italic><tp:taxon-name><tp:taxon-name-part taxon-name-part-type="genus" reg="Ascochyta">Ascochyta</tp:taxon-name-part></tp:taxon-name></italic> are commonly regarded as plant pathogens, especially of cereal crops and legumes (<xref ref-type="bibr" rid="B24">Davidson and Kimber 2007</xref>; <xref ref-type="bibr" rid="B61">Tivoli and Banniza 2007</xref>), and only a few species were reported from soil, namely <italic><tp:taxon-name><tp:taxon-name-part taxon-name-part-type="genus" reg="Ascochyta">A.</tp:taxon-name-part> <tp:taxon-name-part taxon-name-part-type="species" reg="fabae">fabae</tp:taxon-name-part></tp:taxon-name></italic>, <italic><tp:taxon-name><tp:taxon-name-part taxon-name-part-type="genus" reg="Ascochyta">A.</tp:taxon-name-part> <tp:taxon-name-part taxon-name-part-type="species" reg="lentis">lentis</tp:taxon-name-part></tp:taxon-name></italic>, <italic><tp:taxon-name><tp:taxon-name-part taxon-name-part-type="genus" reg="Ascochyta">A.</tp:taxon-name-part> <tp:taxon-name-part taxon-name-part-type="species" reg="pisi">pisi</tp:taxon-name-part></tp:taxon-name></italic>, <italic><tp:taxon-name><tp:taxon-name-part taxon-name-part-type="genus" reg="Ascochyta">A.</tp:taxon-name-part> <tp:taxon-name-part taxon-name-part-type="species" reg="rabiei">rabiei</tp:taxon-name-part></tp:taxon-name></italic> (<xref ref-type="bibr" rid="B33">Gossen and Morrall 1986</xref>; <xref ref-type="bibr" rid="B61">Tivoli and Banniza 2007</xref>) and <italic><tp:taxon-name><tp:taxon-name-part taxon-name-part-type="genus" reg="Ascochyta">A.</tp:taxon-name-part> <tp:taxon-name-part taxon-name-part-type="species" reg="syringae">syringae</tp:taxon-name-part></tp:taxon-name></italic> in the current study. Nevertheless, <italic><tp:taxon-name><tp:taxon-name-part taxon-name-part-type="genus" reg="Ascochyta">A.</tp:taxon-name-part> <tp:taxon-name-part taxon-name-part-type="species" reg="benningiorum">benningiorum</tp:taxon-name-part></tp:taxon-name></italic> is phylogenetically and morphologically distinct from these species (Figure <xref ref-type="fig" rid="F1">1</xref>; <xref ref-type="bibr" rid="B15">Chen et al. 2015</xref>).</p><fig id="F2" position="float" orientation="portrait"><object-id xmlns:xlink="http://www.w3.org/1999/xlink" content-type="doi" xlink:type="simple">10.3897/mycokeys.65.47704.figure2</object-id><object-id xmlns:xlink="http://www.w3.org/1999/xlink" content-type="arpha" xlink:type="simple">63CFFFF2-275E-516D-AAE8-A6C4E3A547D0</object-id><label>Figure 2.</label><caption><p><italic><tp:taxon-name><tp:taxon-name-part taxon-name-part-type="genus" reg="Ascochyta">Ascochyta</tp:taxon-name-part> <tp:taxon-name-part taxon-name-part-type="species" reg="benningiorum">benningiorum</tp:taxon-name-part></tp:taxon-name></italic> (CBS 144957). <bold>A, B</bold> Colony on <abbrev xmlns:xlink="http://www.w3.org/1999/xlink" xlink:title="oatmeal agar" id="ABBRID0EOPFM" xlink:type="simple">OA</abbrev> (front and reverse) <bold>C, D</bold> colony on <abbrev xmlns:xlink="http://www.w3.org/1999/xlink" xlink:title="extract agar" id="ABBRID0EUPFM" xlink:type="simple">MEA</abbrev> (front and reverse) <bold>E, F</bold> colony on <abbrev xmlns:xlink="http://www.w3.org/1999/xlink" xlink:title="potato dextrose agar" id="ABBRID0E1PFM" xlink:type="simple">PDA</abbrev> (front and reverse) <bold>G</bold> pycnidia forming on <abbrev xmlns:xlink="http://www.w3.org/1999/xlink" xlink:title="oatmeal agar" id="ABBRID0EAQFM" xlink:type="simple">OA</abbrev><bold>H</bold> pycnidium <bold>I</bold> section of pycnidium <bold>J</bold> section of pycnidial wall <bold>K–M</bold> conidiogenous cells <bold>N</bold> conidia. Scale bars: 100 μm (<bold>H, I</bold>); 10 μm (<bold>J</bold>); 5 μm (<bold>K–N</bold>).</p></caption><graphic xmlns:xlink="http://www.w3.org/1999/xlink" xlink:href="mycokeys-65-049-g002.jpg" position="float" orientation="portrait" xlink:type="simple" id="oo_388205.jpg"><uri content-type="original_file" xlink:type="simple">https://binary.pensoft.net/fig/388205</uri></graphic></fig></tp:treatment-sec><tp:treatment-sec><!--Section generated to contain objects referenced in tp:taxon-treatment.--><fig id="F1" position="float" orientation="portrait"><object-id xmlns:xlink="http://www.w3.org/1999/xlink" content-type="doi" xlink:type="simple">10.3897/mycokeys.65.47704.figure1</object-id><object-id xmlns:xlink="http://www.w3.org/1999/xlink" content-type="arpha" xlink:type="simple">49171A0E-E160-5136-8543-8D3C90E8E1C0</object-id><label>Figure 1.</label><caption><p>Phylogenetic tree generated from the maximum-likelihood analysis based on the combined ITS, LSU, <italic>tub2</italic> and <italic>rpb2</italic> sequence alignment of <tp:taxon-name><tp:taxon-name-part taxon-name-part-type="family">Didymellaceae</tp:taxon-name-part></tp:taxon-name> members. The RAxML bootstrap support values (<abbrev xmlns:xlink="http://www.w3.org/1999/xlink" xlink:title="bootstrap analysis" id="ABBRID0EDAFM" xlink:type="simple">BS</abbrev>), Bayesian posterior probabilities (<abbrev xmlns:xlink="http://www.w3.org/1999/xlink" xlink:title="posterior probability" id="ABBRID0EHAFM" xlink:type="simple">PP</abbrev>), and parsimony bootstrap support values (PBS) are given at the nodes (<abbrev xmlns:xlink="http://www.w3.org/1999/xlink" xlink:title="bootstrap analysis" id="ABBRID0ELAFM" xlink:type="simple">BS</abbrev>/<abbrev xmlns:xlink="http://www.w3.org/1999/xlink" xlink:title="posterior probability" id="ABBRID0EPAFM" xlink:type="simple">PP</abbrev>/PBS). <abbrev xmlns:xlink="http://www.w3.org/1999/xlink" xlink:title="bootstrap analysis" id="ABBRID0ETAFM" xlink:type="simple">BS</abbrev> and PBS values represent parsimony bootstrap support values &gt;50 %. Full supported branches are indicated in bold. The scale bar represents the expected number of changes per site. Ex-type strains are represented in bold. Strains obtained in the current study are printed in green; among them, whilst strains that represent new taxa are printed in red. Some of the basal branches were shortened to facilitate layout (the fraction in round parentheses refers to the presented length compared to the actual length of the branch). The tree was rooted to <italic><tp:taxon-name><tp:taxon-name-part taxon-name-part-type="genus" reg="Coniothyrium">Coniothyrium</tp:taxon-name-part> <tp:taxon-name-part taxon-name-part-type="species" reg="palmarum">palmarum</tp:taxon-name-part></tp:taxon-name></italic> CBS 400.71 and <italic><tp:taxon-name><tp:taxon-name-part taxon-name-part-type="genus" reg="Leptosphaeria">Leptosphaeria</tp:taxon-name-part> <tp:taxon-name-part taxon-name-part-type="species" reg="doliolum">doliolum</tp:taxon-name-part></tp:taxon-name></italic> CBS 505.75.</p></caption><graphic xmlns:xlink="http://www.w3.org/1999/xlink" xlink:href="mycokeys-65-049-g001.jpg" position="float" orientation="portrait" xlink:type="simple" id="oo_388204.jpg"><uri content-type="original_file" xlink:type="simple">https://binary.pensoft.net/fig/388204</uri></graphic></fig></tp:treatment-sec><ref-list><ref id="B18"><mixed-citation xmlns:xlink="http://www.w3.org/1999/xlink" xlink:type="simple"><person-group><name name-style="western"><surname>Corbaz</surname><given-names>R</given-names></name></person-group> (<year>1955</year>) <article-title>Sur <italic><tp:taxon-name><tp:taxon-name-part taxon-name-part-type="genus">Didymella</tp:taxon-name-part> <tp:taxon-name-part taxon-name-part-type="species">phacae</tp:taxon-name-part></tp:taxon-name></italic> Corbaz.</article-title><source>Sydowia</source><volume>9</volume>: <fpage>229</fpage>–<lpage>230</lpage>.</mixed-citation></ref><ref id="B24"><mixed-citation xmlns:xlink="http://www.w3.org/1999/xlink" xlink:type="simple"><person-group><name name-style="western"><surname>Davidson</surname><given-names>JA</given-names></name><name name-style="western"><surname>Kimber</surname><given-names>RBE</given-names></name></person-group> (<year>2007</year>) <article-title>Integrated disease management of ascochyta blight in pulse crops.</article-title><source>European Journal of Plant Pathology</source><volume>119</volume>: <fpage>99</fpage>–<lpage>110</lpage>. <ext-link xlink:type="simple" ext-link-type="doi" xlink:href="10.1007/s10658-007-9132-x">https://doi.org/10.1007/s10658-007-9132-x</ext-link></mixed-citation></ref><ref id="B61"><mixed-citation xmlns:xlink="http://www.w3.org/1999/xlink" xlink:type="simple"><person-group><name name-style="western"><surname>Tivoli</surname><given-names>B</given-names></name><name name-style="western"><surname>Banniza</surname><given-names>S</given-names></name></person-group> (<year>2007</year>) <article-title>Comparison of the epidemiology of ascochyta blights on grain legumes.</article-title><source>European Journal of Plant Pathology</source><volume>119</volume>: <fpage>59</fpage>–<lpage>76</lpage>. <ext-link xlink:type="simple" ext-link-type="doi" xlink:href="10.1007/s10658-007-9117-9">https://doi.org/10.1007/s10658-007-9117-9</ext-link></mixed-citation></ref><ref id="B33"><mixed-citation xmlns:xlink="http://www.w3.org/1999/xlink" xlink:type="simple"><person-group><name name-style="western"><surname>Gossen</surname><given-names>BD</given-names></name><name name-style="western"><surname>Morrall</surname><given-names>RAA</given-names></name></person-group> (<year>1986</year>) <article-title>Transmission of <italic><tp:taxon-name><tp:taxon-name-part taxon-name-part-type="genus">Ascochyta</tp:taxon-name-part> <tp:taxon-name-part taxon-name-part-type="species">lentis</tp:taxon-name-part></tp:taxon-name></italic> from infected lentil seed and plant residue.</article-title><source>Canadian Journal of Plant Pathology</source><volume>8</volume>: <fpage>28</fpage>–<lpage>32</lpage>. <ext-link xlink:type="simple" ext-link-type="doi" xlink:href="10.1080/07060668609501837">https://doi.org/10.1080/07060668609501837</ext-link></mixed-citation></ref><ref id="B15"><mixed-citation xmlns:xlink="http://www.w3.org/1999/xlink" xlink:type="simple"><person-group><name name-style="western"><surname>Chen</surname><given-names>Q</given-names></name><name name-style="western"><surname>Jiang</surname><given-names>JR</given-names></name><name name-style="western"><surname>Zhang</surname><given-names>GZ</given-names></name><name name-style="western"><surname>Cai</surname><given-names>L</given-names></name><name name-style="western"><surname>Crous</surname><given-names>PW</given-names></name></person-group> (<year>2015</year>) <article-title>Resolving the <italic><tp:taxon-name><tp:taxon-name-part taxon-name-part-type="genus">Phoma</tp:taxon-name-part></tp:taxon-name></italic> enigma.</article-title><source>Studies in Mycology</source><volume>82</volume>: <fpage>137</fpage>–<lpage>217</lpage>. <ext-link xlink:type="simple" ext-link-type="doi" xlink:href="10.1016/j.simyco.2015.10.003">https://doi.org/10.1016/j.simyco.2015.10.003</ext-link></mixed-citation></ref></ref-list></tp:taxon-treatment>
