# Supplementary material for: Citizen science project reveals high diversity in Didymellaceae (Pleosporales, Dothideomycetes)
Source: MycoKeys. 2020 Mar 10;65:49–99. doi: 10.3897/mycokeys.65.47704 (PMC7078340; doi:10.3897/mycokeys.65.47704)
Supplement: XML Treatment for Didymella degraaffiae [file mycokeys.65.47704-treatment2.xml]

<!DOCTYPE tp:taxon-treatment
  PUBLIC "-//TaxonX//DTD Taxonomic Treatment Publishing DTD v0 20100105//EN" "tax-treatment-NSO.dtd">
<tp:taxon-treatment xmlns:tp="http://www.plazi.org/taxpub"><tp:treatment-meta><kwd-group><label>Taxon classification</label><kwd><named-content xmlns:xlink="http://www.w3.org/1999/xlink" content-type="kingdom">Fungi</named-content></kwd><kwd><named-content xmlns:xlink="http://www.w3.org/1999/xlink" content-type="order">Pleosporales</named-content></kwd><kwd><named-content xmlns:xlink="http://www.w3.org/1999/xlink" content-type="family">Didymellaceae</named-content></kwd></kwd-group><mixed-citation publication-type="journal"><person-group><name><surname>Hou</surname><given-names>Lingwei</given-names></name><name><surname>Hernández-Restrepo</surname><given-names>Margarita</given-names></name><name><surname>Groenewald</surname><given-names>Johannes Zacharias</given-names></name><name><surname>Cai</surname><given-names>Lei</given-names></name><name><surname>Crous</surname><given-names>Pedro W.</given-names></name></person-group><article-title>Citizen science project reveals high diversity in <tp:taxon-name><tp:taxon-name-part taxon-name-part-type="family">Didymellaceae</tp:taxon-name-part></tp:taxon-name> (<tp:taxon-name><tp:taxon-name-part taxon-name-part-type="order">Pleosporales</tp:taxon-name-part></tp:taxon-name>, <tp:taxon-name><tp:taxon-name-part taxon-name-part-type="class">Dothideomycetes</tp:taxon-name-part></tp:taxon-name>)</article-title><source>MycoKeys</source><day>10</day><month>3</month><year>2020</year><volume>65</volume><fpage>49</fpage><lpage>99</lpage><pub-id pub-id-type="doi">10.3897/mycokeys.65.47704</pub-id></mixed-citation></tp:treatment-meta><tp:nomenclature><tp:taxon-name><object-id xmlns:xlink="http://www.w3.org/1999/xlink" content-type="arpha" xlink:type="simple">34012AEA-3742-51D5-A477-323A0BB8B57B</object-id>
              <tp:taxon-name-part taxon-name-part-type="genus" reg="Didymella">Didymella</tp:taxon-name-part>
              <tp:taxon-name-part taxon-name-part-type="species" reg="degraaffiae">degraaffiae</tp:taxon-name-part>
              <object-id xmlns:xlink="http://www.w3.org/1999/xlink" content-type="mycobank" xlink:type="simple">833195</object-id>
            </tp:taxon-name><tp:taxon-authority>Hern.-Restr., L. W. Hou, L. Cai &amp; Crous</tp:taxon-authority><tp:taxon-status xmlns:xlink="http://www.w3.org/1999/xlink" xlink:type="simple">sp. nov.</tp:taxon-status><xref ref-type="fig" rid="F3">Figure 3</xref></tp:nomenclature><tp:treatment-sec sec-type="etymology" id="SECID0EGSFM"><title>Etymology.</title><p><italic><tp:taxon-name><tp:taxon-name-part taxon-name-part-type="genus" reg="Didymella"/><tp:taxon-name-part taxon-name-part-type="species" reg="degraaffiae">degraaffiae</tp:taxon-name-part></tp:taxon-name></italic> refers to Janne de Graaff who collected the soil sample from which the ex-type strain was isolated.</p></tp:treatment-sec><tp:treatment-sec sec-type="Typus" id="SECID0EWSFM"><title>Typus.</title><p>The Netherlands. Limburg province, Weert, isolated from garden soil, Mar. 2017, J. de Graaff (<bold><italic>holotype</italic></bold> designated here CBS H-24105, living ex-type culture CBS 144956 = JW 195004).</p><p><italic>Conidiomata</italic> pycnidial, superficial on the agar or semi-immersed in the agar, scattered or aggregated, mostly confluent, globose, subglobose, lageniform to irregularly-shaped with age, brown to dark brown, ostiolate, covered by hyphal outgrowths, especially near the ostiole, 150–485 × 120–330 μm; non-papillate or with up to two papillate ostioles; pycnidial wall pseudoparenchymatous, 3–6 layers, 10–55 μm thick, outer layers composed of brown, isodiametric cells, 16–33 μm diam. <italic>Conidiogenous cells</italic> phialidic, hyaline, smooth, ampulliform, lageniform, pyriform or globose, 5.5–8.5 × 5–8 μm. <italic>Conidia</italic> ellipsoidal, oblong or oval, thin- and smooth-walled, hyaline, aseptate, 4.5–9(–11) × 3–4.5 μm, 2–6-guttulate, small. <italic><tp:taxon-name><tp:taxon-name-part taxon-name-part-type="genus" reg="Conidial">Conidial</tp:taxon-name-part> <tp:taxon-name-part taxon-name-part-type="species" reg="matrix">matrix</tp:taxon-name-part></tp:taxon-name></italic> milky white.</p></tp:treatment-sec><tp:treatment-sec sec-type="description" id="SECID0ESTFM"><title>Culture characteristics.</title><p>Colonies after 7 d at 25 °C, on <abbrev xmlns:xlink="http://www.w3.org/1999/xlink" xlink:title="oatmeal agar" id="ABBRID0EYTFM" xlink:type="simple">OA</abbrev> reaching 65–70 mm diam, aerial mycelium floccose, orange to olivaceous, margin regular; reverse black near the centre, pale grey towards the periphery. On <abbrev xmlns:xlink="http://www.w3.org/1999/xlink" xlink:title="extract agar" id="ABBRID0E3TFM" xlink:type="simple">MEA</abbrev> reaching 55–60 mm diam, aerial mycelium floccose, buff to pale olivaceous, with white mycelium pellet and radially furrowed zones near the centre, margin regular; reverse buff near the centre, olivaceous to yellow towards the periphery. On <abbrev xmlns:xlink="http://www.w3.org/1999/xlink" xlink:title="potato dextrose agar" id="ABBRID0EAUFM" xlink:type="simple">PDA</abbrev> reaching 50–55 mm diam, aerial mycelium floccose, concentric circles pale brown, pale olivaceous grey, dark olivaceous, honey, margin irregular; reverse black with a pale olivaceous edge. NaOH spot test negative on <abbrev xmlns:xlink="http://www.w3.org/1999/xlink" xlink:title="oatmeal agar" id="ABBRID0EEUFM" xlink:type="simple">OA</abbrev>.</p></tp:treatment-sec><tp:treatment-sec sec-type="notes" id="SECID0EIUFM"><title>Notes.</title><p>In our phylogenetic analysis, <italic><tp:taxon-name><tp:taxon-name-part taxon-name-part-type="genus" reg="Didymella">D.</tp:taxon-name-part> <tp:taxon-name-part taxon-name-part-type="species" reg="degraaffiae">degraaffiae</tp:taxon-name-part></tp:taxon-name></italic> grouped with <italic><tp:taxon-name><tp:taxon-name-part taxon-name-part-type="genus" reg="Didymella">D.</tp:taxon-name-part> <tp:taxon-name-part taxon-name-part-type="species" reg="americana">americana</tp:taxon-name-part></tp:taxon-name></italic> and <italic><tp:taxon-name><tp:taxon-name-part taxon-name-part-type="genus" reg="Didymella">D.</tp:taxon-name-part> <tp:taxon-name-part taxon-name-part-type="species" reg="maydis">maydis</tp:taxon-name-part></tp:taxon-name></italic> (Figure <xref ref-type="fig" rid="F1">1</xref>). However, morphologically, <italic><tp:taxon-name><tp:taxon-name-part taxon-name-part-type="genus" reg="Didymella">D.</tp:taxon-name-part> <tp:taxon-name-part taxon-name-part-type="species" reg="americana">americana</tp:taxon-name-part></tp:taxon-name></italic> differs by its smaller conidiogenous cells (3–5 × 3–4 μm) and conidia (5–7 × 2–2.5 μm) (<xref ref-type="bibr" rid="B9">Boerema 1993</xref>); while <italic><tp:taxon-name><tp:taxon-name-part taxon-name-part-type="genus" reg="Didymella">D.</tp:taxon-name-part> <tp:taxon-name-part taxon-name-part-type="species" reg="maydis">maydis</tp:taxon-name-part></tp:taxon-name></italic> differs in having larger conidia (15–17 × 3.5–5 μm) (<xref ref-type="bibr" rid="B25">de Gruyter 2002</xref>). Furthermore, <italic><tp:taxon-name><tp:taxon-name-part taxon-name-part-type="genus" reg="Didymella">D.</tp:taxon-name-part> <tp:taxon-name-part taxon-name-part-type="species" reg="americana">americana</tp:taxon-name-part></tp:taxon-name></italic> and <italic><tp:taxon-name><tp:taxon-name-part taxon-name-part-type="genus" reg="Didymella">D.</tp:taxon-name-part> <tp:taxon-name-part taxon-name-part-type="species" reg="maydis">maydis</tp:taxon-name-part></tp:taxon-name></italic> occasionally produced 1-septate conidia, while septate conidia were not observed in <italic><tp:taxon-name><tp:taxon-name-part taxon-name-part-type="genus" reg="Didymella">D.</tp:taxon-name-part> <tp:taxon-name-part taxon-name-part-type="species" reg="degraaffiae">degraaffiae</tp:taxon-name-part></tp:taxon-name></italic>.</p><fig id="F3" position="float" orientation="portrait"><object-id xmlns:xlink="http://www.w3.org/1999/xlink" content-type="doi" xlink:type="simple">10.3897/mycokeys.65.47704.figure3</object-id><object-id xmlns:xlink="http://www.w3.org/1999/xlink" content-type="arpha" xlink:type="simple">C8483DD9-38D4-5C12-A8C9-8A62BB6CAA63</object-id><label>Figure 3.</label><caption><p><italic><tp:taxon-name><tp:taxon-name-part taxon-name-part-type="genus" reg="Didymella">Didymella</tp:taxon-name-part> <tp:taxon-name-part taxon-name-part-type="species" reg="degraaffiae">degraaffiae</tp:taxon-name-part></tp:taxon-name></italic> (CBS 144956). <bold>A, B</bold> Colony on <abbrev xmlns:xlink="http://www.w3.org/1999/xlink" xlink:title="oatmeal agar" id="ABBRID0EHYFM" xlink:type="simple">OA</abbrev> (front and reverse) <bold>C, D</bold> colony on <abbrev xmlns:xlink="http://www.w3.org/1999/xlink" xlink:title="extract agar" id="ABBRID0ENYFM" xlink:type="simple">MEA</abbrev> (front and reverse) <bold>E, F</bold> colony on <abbrev xmlns:xlink="http://www.w3.org/1999/xlink" xlink:title="potato dextrose agar" id="ABBRID0ETYFM" xlink:type="simple">PDA</abbrev> (front and reverse) <bold>G, H</bold> pycnidia on <abbrev xmlns:xlink="http://www.w3.org/1999/xlink" xlink:title="oatmeal agar" id="ABBRID0EZYFM" xlink:type="simple">OA</abbrev><bold>I</bold> section of pycnidium <bold>J</bold> section of pycnidial wall <bold>K, L</bold> conidiogenous cells <bold>M</bold> chlamydospores <bold>N</bold> conidia. Scale bars: 50 μm (<bold>H, I</bold>); 10 μm (<bold>J</bold>); 5 μm (<bold>K–N</bold>).</p></caption><graphic xmlns:xlink="http://www.w3.org/1999/xlink" xlink:href="mycokeys-65-049-g003.jpg" position="float" orientation="portrait" xlink:type="simple" id="oo_388206.jpg"><uri content-type="original_file" xlink:type="simple">https://binary.pensoft.net/fig/388206</uri></graphic></fig></tp:treatment-sec><tp:treatment-sec><!--Section generated to contain objects referenced in tp:taxon-treatment.--><fig id="F1" position="float" orientation="portrait"><object-id xmlns:xlink="http://www.w3.org/1999/xlink" content-type="doi" xlink:type="simple">10.3897/mycokeys.65.47704.figure1</object-id><object-id xmlns:xlink="http://www.w3.org/1999/xlink" content-type="arpha" xlink:type="simple">49171A0E-E160-5136-8543-8D3C90E8E1C0</object-id><label>Figure 1.</label><caption><p>Phylogenetic tree generated from the maximum-likelihood analysis based on the combined ITS, LSU, <italic>tub2</italic> and <italic>rpb2</italic> sequence alignment of <tp:taxon-name><tp:taxon-name-part taxon-name-part-type="family">Didymellaceae</tp:taxon-name-part></tp:taxon-name> members. The RAxML bootstrap support values (<abbrev xmlns:xlink="http://www.w3.org/1999/xlink" xlink:title="bootstrap analysis" id="ABBRID0EDAFM" xlink:type="simple">BS</abbrev>), Bayesian posterior probabilities (<abbrev xmlns:xlink="http://www.w3.org/1999/xlink" xlink:title="posterior probability" id="ABBRID0EHAFM" xlink:type="simple">PP</abbrev>), and parsimony bootstrap support values (PBS) are given at the nodes (<abbrev xmlns:xlink="http://www.w3.org/1999/xlink" xlink:title="bootstrap analysis" id="ABBRID0ELAFM" xlink:type="simple">BS</abbrev>/<abbrev xmlns:xlink="http://www.w3.org/1999/xlink" xlink:title="posterior probability" id="ABBRID0EPAFM" xlink:type="simple">PP</abbrev>/PBS). <abbrev xmlns:xlink="http://www.w3.org/1999/xlink" xlink:title="bootstrap analysis" id="ABBRID0ETAFM" xlink:type="simple">BS</abbrev> and PBS values represent parsimony bootstrap support values &gt;50 %. Full supported branches are indicated in bold. The scale bar represents the expected number of changes per site. Ex-type strains are represented in bold. Strains obtained in the current study are printed in green; among them, whilst strains that represent new taxa are printed in red. Some of the basal branches were shortened to facilitate layout (the fraction in round parentheses refers to the presented length compared to the actual length of the branch). The tree was rooted to <italic><tp:taxon-name><tp:taxon-name-part taxon-name-part-type="genus" reg="Coniothyrium">Coniothyrium</tp:taxon-name-part> <tp:taxon-name-part taxon-name-part-type="species" reg="palmarum">palmarum</tp:taxon-name-part></tp:taxon-name></italic> CBS 400.71 and <italic><tp:taxon-name><tp:taxon-name-part taxon-name-part-type="genus" reg="Leptosphaeria">Leptosphaeria</tp:taxon-name-part> <tp:taxon-name-part taxon-name-part-type="species" reg="doliolum">doliolum</tp:taxon-name-part></tp:taxon-name></italic> CBS 505.75.</p></caption><graphic xmlns:xlink="http://www.w3.org/1999/xlink" xlink:href="mycokeys-65-049-g001.jpg" position="float" orientation="portrait" xlink:type="simple" id="oo_388204.jpg"><uri content-type="original_file" xlink:type="simple">https://binary.pensoft.net/fig/388204</uri></graphic></fig></tp:treatment-sec><ref-list><ref id="B9"><mixed-citation xmlns:xlink="http://www.w3.org/1999/xlink" xlink:type="simple"><person-group><name name-style="western"><surname>Boerema</surname><given-names>GH</given-names></name></person-group> (<year>1993</year>) <article-title>Contributions towards a monograph of <italic><tp:taxon-name><tp:taxon-name-part taxon-name-part-type="genus">Phoma</tp:taxon-name-part></tp:taxon-name></italic> (<tp:taxon-name><tp:taxon-name-part taxon-name-part-type="class">Coelomycetes</tp:taxon-name-part></tp:taxon-name>) – II. Section <tp:taxon-name><tp:taxon-name-part taxon-name-part-type="section">Peyronellaea</tp:taxon-name-part></tp:taxon-name>.</article-title><source>Persoonia</source><volume>15</volume>: <fpage>197</fpage>–<lpage>221</lpage>.</mixed-citation></ref><ref id="B25"><mixed-citation xmlns:xlink="http://www.w3.org/1999/xlink" xlink:type="simple"><person-group><name name-style="western"><surname>De Gruyter</surname><given-names>J</given-names></name></person-group> (<year>2002</year>) <article-title>Contributions towards a monograph of <italic><tp:taxon-name><tp:taxon-name-part taxon-name-part-type="genus">Phoma</tp:taxon-name-part></tp:taxon-name></italic> (<tp:taxon-name><tp:taxon-name-part taxon-name-part-type="class">Coelomycetes</tp:taxon-name-part></tp:taxon-name>) – IX Section <tp:taxon-name><tp:taxon-name-part taxon-name-part-type="section">Macrospora</tp:taxon-name-part></tp:taxon-name>.</article-title><source>Persoonia</source><volume>18</volume>: <fpage>85</fpage>–<lpage>102</lpage>.</mixed-citation></ref></ref-list></tp:taxon-treatment>
