# Supplementary material for: Citizen science project reveals high diversity in Didymellaceae (Pleosporales, Dothideomycetes)
Source: MycoKeys. 2020 Mar 10;65:49–99. doi: 10.3897/mycokeys.65.47704 (PMC7078340; doi:10.3897/mycokeys.65.47704)
Supplement: XML Treatment for Juxtiphoma kolkmaniorum [file mycokeys.65.47704-treatment4.xml]

<!DOCTYPE tp:taxon-treatment
  PUBLIC "-//TaxonX//DTD Taxonomic Treatment Publishing DTD v0 20100105//EN" "tax-treatment-NSO.dtd">
<tp:taxon-treatment xmlns:tp="http://www.plazi.org/taxpub"><tp:treatment-meta><kwd-group><label>Taxon classification</label><kwd><named-content xmlns:xlink="http://www.w3.org/1999/xlink" content-type="kingdom">Fungi</named-content></kwd><kwd><named-content xmlns:xlink="http://www.w3.org/1999/xlink" content-type="order">Pleosporales</named-content></kwd><kwd><named-content xmlns:xlink="http://www.w3.org/1999/xlink" content-type="family">Didymellaceae</named-content></kwd></kwd-group><mixed-citation publication-type="journal"><person-group><name><surname>Hou</surname><given-names>Lingwei</given-names></name><name><surname>Hernández-Restrepo</surname><given-names>Margarita</given-names></name><name><surname>Groenewald</surname><given-names>Johannes Zacharias</given-names></name><name><surname>Cai</surname><given-names>Lei</given-names></name><name><surname>Crous</surname><given-names>Pedro W.</given-names></name></person-group><article-title>Citizen science project reveals high diversity in <tp:taxon-name><tp:taxon-name-part taxon-name-part-type="family">Didymellaceae</tp:taxon-name-part></tp:taxon-name> (<tp:taxon-name><tp:taxon-name-part taxon-name-part-type="order">Pleosporales</tp:taxon-name-part></tp:taxon-name>, <tp:taxon-name><tp:taxon-name-part taxon-name-part-type="class">Dothideomycetes</tp:taxon-name-part></tp:taxon-name>)</article-title><source>MycoKeys</source><day>10</day><month>3</month><year>2020</year><volume>65</volume><fpage>49</fpage><lpage>99</lpage><pub-id pub-id-type="doi">10.3897/mycokeys.65.47704</pub-id></mixed-citation></tp:treatment-meta><tp:nomenclature><tp:taxon-name><object-id xmlns:xlink="http://www.w3.org/1999/xlink" content-type="arpha" xlink:type="simple">329B1DDF-FA2D-5C9F-AE49-B48ABAA4553D</object-id>
              <tp:taxon-name-part taxon-name-part-type="genus" reg="Juxtiphoma">Juxtiphoma</tp:taxon-name-part>
              <tp:taxon-name-part taxon-name-part-type="species" reg="kolkmaniorum">kolkmaniorum</tp:taxon-name-part>
              <object-id xmlns:xlink="http://www.w3.org/1999/xlink" content-type="mycobank" xlink:type="simple">833197</object-id>
            </tp:taxon-name><tp:taxon-authority>Hern.-Restr., L. W. Hou, L. Cai &amp; Crous</tp:taxon-authority><tp:taxon-status xmlns:xlink="http://www.w3.org/1999/xlink" xlink:type="simple">sp. nov.</tp:taxon-status><xref ref-type="fig" rid="F5">Figure 5</xref></tp:nomenclature><tp:treatment-sec sec-type="etymology" id="SECID0EXBGM"><title>Etymology.</title><p><italic><tp:taxon-name><tp:taxon-name-part taxon-name-part-type="genus" reg="Juxtiphoma"/><tp:taxon-name-part taxon-name-part-type="species" reg="kolkmaniorum">kolkmaniorum</tp:taxon-name-part></tp:taxon-name></italic> refers to Linde &amp; Mette Kolkman who collected the soil sample from which the ex-type strain was isolated.</p></tp:treatment-sec><tp:treatment-sec sec-type="Typus" id="SECID0EHCGM"><title>Typus.</title><p>The Netherlands. Ophemert, isolated from garden soil, Mar. 2017, L. &amp; M. Kolkman (<bold><italic>holotype</italic></bold> designated here CBS H-24214, living ex-type culture CBS 146005 = JW 185006).</p><p><italic>Conidiomata</italic> pycnidial, superficial, solitary or confluent, globose to subglobose, brown to dark brown, glabrous, covered by dark hyphae and chlamydospores, 100–350 μm; uniostiolate papillate; pycnidial wall pseudoparenchymatous, 2–4 layers, 7.5–12.5 μm thick, outer layer composed of brown, flattened polygonal cells. <italic>Conidiogenous cells</italic> mono- or polyphialidic, hyaline, smooth, subcylindrical, ampulliform or somewhat isodiametric, 5.5–11.5 × 2.5–5.5 μm. <italic>Conidia</italic> ellipsoidal to oblong, straight or curved, thin- and smooth-walled, hyaline, aseptate, 3.5–7.5 × 2–3 μm, 1–3-guttulate, medium. <italic><tp:taxon-name><tp:taxon-name-part taxon-name-part-type="genus" reg="Conidial">Conidial</tp:taxon-name-part> <tp:taxon-name-part taxon-name-part-type="species" reg="matrix">matrix</tp:taxon-name-part></tp:taxon-name></italic> white to buff. <italic>Chlamydospores</italic> terminal or intercalary, solitary, or in simple or branched chains, barrel-shaped, subglobose or ellipsoidal, pale brown to brown, guttulate, 5.5–12 × 4–8 μm.</p></tp:treatment-sec><tp:treatment-sec sec-type="description" id="SECID0EFDGM"><title>Culture characteristics.</title><p>Colonies after 7 d at 25 °C, on <abbrev xmlns:xlink="http://www.w3.org/1999/xlink" xlink:title="oatmeal agar" id="ABBRID0ELDGM" xlink:type="simple">OA</abbrev> reaching 45–60 mm diam, aerial mycelium cottony to floccose, isabelline to olivaceous, margin irregular; reverse concolorous. On <abbrev xmlns:xlink="http://www.w3.org/1999/xlink" xlink:title="extract agar" id="ABBRID0EPDGM" xlink:type="simple">MEA</abbrev> reaching 45–55 mm diam, aerial mycelium cottony to floccose, smoke grey to pale olivaceous grey with white edge, margin entire; reverse buff to smoke grey near the centre, olivaceous black with buff edge. On <abbrev xmlns:xlink="http://www.w3.org/1999/xlink" xlink:title="potato dextrose agar" id="ABBRID0ETDGM" xlink:type="simple">PDA</abbrev> reaching 45–50 mm diam, aerial mycelium cottony to floccose, olivaceous buff, dull green to buff, margin irregular; reverse smoke grey near the centre, olivaceous black with buff edge. NaOH spot test negative on <abbrev xmlns:xlink="http://www.w3.org/1999/xlink" xlink:title="oatmeal agar" id="ABBRID0EXDGM" xlink:type="simple">OA</abbrev>.</p></tp:treatment-sec><tp:treatment-sec sec-type="material" id="SECID0E2DGM"><title>Additional specimens examined.</title><p>Germany. Kiel-Kitzeberg, from wheat field soil, 1966, W. Gams, living cultures CBS 527.66 = FMR 15337 = ATCC 22238; The Netherlands. North Brabant province, Breda, isolated from garden soil, Mar. 2017, F. Versantvoort, JW 167004; ibid. JW 168007; Rijen, isolated from garden soil, Mar. 2017, G. &amp; L. Schijvenaars, JW 94009. North Holland province, Hilversum, isolated from garden soil, Mar. 2017, S. Nieuwenhuijsen, JW 23021. Utrecht province, Amersfoort, isolated from garden soil, Mar. 2017, M. Kerssen, JW 125028; Amersfoort, isolated from garden soil, Mar. 2017, E., K. &amp; O. de Jong Verpaalen, JW 241011; Amersfoort, isolated from garden soil, Mar. 2017, F. Wiegerinck, specimen CBS H-24102, culture CBS 145911 = JW 4017; Amersfoort, isolated from garden soil, Mar. 2017, T. &amp; K. Wesselink, JW 191004; Bilthoven, isolated from garden soil, Mar. 2017, Y. El Ghazi, JW 220011; Utrecht, isolated from garden soil, Mar. 2017, J. Kooijmans, JW 63001.</p><fig id="F5" position="float" orientation="portrait"><object-id xmlns:xlink="http://www.w3.org/1999/xlink" content-type="doi" xlink:type="simple">10.3897/mycokeys.65.47704.figure5</object-id><object-id xmlns:xlink="http://www.w3.org/1999/xlink" content-type="arpha" xlink:type="simple">3399ED55-3BBB-5E75-919D-4AA0FF0E3EF8</object-id><label>Figure 5.</label><caption><p><italic><tp:taxon-name><tp:taxon-name-part taxon-name-part-type="genus" reg="Juxtiphoma">Juxtiphoma</tp:taxon-name-part> <tp:taxon-name-part taxon-name-part-type="species" reg="kolkmaniorum">kolkmaniorum</tp:taxon-name-part></tp:taxon-name></italic> (CBS 146005). <bold>A, B</bold> Colony on <abbrev xmlns:xlink="http://www.w3.org/1999/xlink" xlink:title="oatmeal agar" id="ABBRID0EVEGM" xlink:type="simple">OA</abbrev> (front and reverse) <bold>C, D</bold> colony on <abbrev xmlns:xlink="http://www.w3.org/1999/xlink" xlink:title="extract agar" id="ABBRID0E2EGM" xlink:type="simple">MEA</abbrev> (front and reverse) <bold>E, F</bold> colony on <abbrev xmlns:xlink="http://www.w3.org/1999/xlink" xlink:title="potato dextrose agar" id="ABBRID0EBFGM" xlink:type="simple">PDA</abbrev> (front and reverse) <bold>G, H</bold> pycnidium forming on <abbrev xmlns:xlink="http://www.w3.org/1999/xlink" xlink:title="oatmeal agar" id="ABBRID0EHFGM" xlink:type="simple">OA</abbrev><bold>I</bold> chlamydospores <bold>J–L</bold> conidiogenous cells <bold>M</bold> conidia. Scale bars: 100 μm (<bold>G, H</bold>); 10 μm (<bold>I–M</bold>).</p></caption><graphic xmlns:xlink="http://www.w3.org/1999/xlink" xlink:href="mycokeys-65-049-g005.jpg" position="float" orientation="portrait" xlink:type="simple" id="oo_388208.jpg"><uri content-type="original_file" xlink:type="simple">https://binary.pensoft.net/fig/388208</uri></graphic></fig></tp:treatment-sec><tp:treatment-sec sec-type="notes" id="SECID0E1FGM"><title>Notes.</title><p><italic><tp:taxon-name><tp:taxon-name-part taxon-name-part-type="genus" reg="Juxtiphoma">Juxtiphoma</tp:taxon-name-part> <tp:taxon-name-part taxon-name-part-type="species" reg="kolkmaniorum">kolkmaniorum</tp:taxon-name-part></tp:taxon-name></italic> is very similar and phylogenetically close to <italic><tp:taxon-name><tp:taxon-name-part taxon-name-part-type="genus" reg="Juxtiphoma">J.</tp:taxon-name-part> <tp:taxon-name-part taxon-name-part-type="species" reg="eupyrena">eupyrena</tp:taxon-name-part></tp:taxon-name></italic>. However, based on the multi-gene phylogenetic analyses, <italic><tp:taxon-name><tp:taxon-name-part taxon-name-part-type="genus" reg="Juxtiphoma">J.</tp:taxon-name-part> <tp:taxon-name-part taxon-name-part-type="species" reg="kolkmaniorum">kolkmaniorum</tp:taxon-name-part></tp:taxon-name></italic> forms a separate clade (Figure <xref ref-type="fig" rid="F1">1</xref>). Morphologically, <italic><tp:taxon-name><tp:taxon-name-part taxon-name-part-type="genus" reg="Juxtiphoma">J.</tp:taxon-name-part> <tp:taxon-name-part taxon-name-part-type="species" reg="kolkmaniorum">kolkmaniorum</tp:taxon-name-part></tp:taxon-name></italic> has conidia slightly larger and with more guttules than those of <italic><tp:taxon-name><tp:taxon-name-part taxon-name-part-type="genus" reg="Juxtiphoma">J.</tp:taxon-name-part> <tp:taxon-name-part taxon-name-part-type="species" reg="eupyrena">eupyrena</tp:taxon-name-part></tp:taxon-name></italic> (3.5–7.5 × 2–3 μm, 1–3-guttulate vs. 4.2–5.6 × 1.8–2.4 μm, 2-guttulate, <xref ref-type="bibr" rid="B26">de Gruyter and Noordeloos 1992</xref>) and smaller chlamydospores (5.5–12 × 4–8 μm vs. 8–20 × 6–15 μm, <xref ref-type="bibr" rid="B26">de Gruyter and Noordeloos 1992</xref>).</p></tp:treatment-sec><tp:treatment-sec><!--Section generated to contain objects referenced in tp:taxon-treatment.--><fig id="F1" position="float" orientation="portrait"><object-id xmlns:xlink="http://www.w3.org/1999/xlink" content-type="doi" xlink:type="simple">10.3897/mycokeys.65.47704.figure1</object-id><object-id xmlns:xlink="http://www.w3.org/1999/xlink" content-type="arpha" xlink:type="simple">49171A0E-E160-5136-8543-8D3C90E8E1C0</object-id><label>Figure 1.</label><caption><p>Phylogenetic tree generated from the maximum-likelihood analysis based on the combined ITS, LSU, <italic>tub2</italic> and <italic>rpb2</italic> sequence alignment of <tp:taxon-name><tp:taxon-name-part taxon-name-part-type="family">Didymellaceae</tp:taxon-name-part></tp:taxon-name> members. The RAxML bootstrap support values (<abbrev xmlns:xlink="http://www.w3.org/1999/xlink" xlink:title="bootstrap analysis" id="ABBRID0EDAFM" xlink:type="simple">BS</abbrev>), Bayesian posterior probabilities (<abbrev xmlns:xlink="http://www.w3.org/1999/xlink" xlink:title="posterior probability" id="ABBRID0EHAFM" xlink:type="simple">PP</abbrev>), and parsimony bootstrap support values (PBS) are given at the nodes (<abbrev xmlns:xlink="http://www.w3.org/1999/xlink" xlink:title="bootstrap analysis" id="ABBRID0ELAFM" xlink:type="simple">BS</abbrev>/<abbrev xmlns:xlink="http://www.w3.org/1999/xlink" xlink:title="posterior probability" id="ABBRID0EPAFM" xlink:type="simple">PP</abbrev>/PBS). <abbrev xmlns:xlink="http://www.w3.org/1999/xlink" xlink:title="bootstrap analysis" id="ABBRID0ETAFM" xlink:type="simple">BS</abbrev> and PBS values represent parsimony bootstrap support values &gt;50 %. Full supported branches are indicated in bold. The scale bar represents the expected number of changes per site. Ex-type strains are represented in bold. Strains obtained in the current study are printed in green; among them, whilst strains that represent new taxa are printed in red. Some of the basal branches were shortened to facilitate layout (the fraction in round parentheses refers to the presented length compared to the actual length of the branch). The tree was rooted to <italic><tp:taxon-name><tp:taxon-name-part taxon-name-part-type="genus" reg="Coniothyrium">Coniothyrium</tp:taxon-name-part> <tp:taxon-name-part taxon-name-part-type="species" reg="palmarum">palmarum</tp:taxon-name-part></tp:taxon-name></italic> CBS 400.71 and <italic><tp:taxon-name><tp:taxon-name-part taxon-name-part-type="genus" reg="Leptosphaeria">Leptosphaeria</tp:taxon-name-part> <tp:taxon-name-part taxon-name-part-type="species" reg="doliolum">doliolum</tp:taxon-name-part></tp:taxon-name></italic> CBS 505.75.</p></caption><graphic xmlns:xlink="http://www.w3.org/1999/xlink" xlink:href="mycokeys-65-049-g001.jpg" position="float" orientation="portrait" xlink:type="simple" id="oo_388204.jpg"><uri content-type="original_file" xlink:type="simple">https://binary.pensoft.net/fig/388204</uri></graphic></fig></tp:treatment-sec><ref-list><ref id="B26"><mixed-citation xmlns:xlink="http://www.w3.org/1999/xlink" xlink:type="simple"><person-group><name name-style="western"><surname>De Gruyter</surname><given-names>J</given-names></name><name name-style="western"><surname>Noordeloos</surname><given-names>ME</given-names></name></person-group> (<year>1992</year>) <article-title>Contributions towards a monograph of <italic><tp:taxon-name><tp:taxon-name-part taxon-name-part-type="genus">Phoma</tp:taxon-name-part></tp:taxon-name></italic> (<tp:taxon-name><tp:taxon-name-part taxon-name-part-type="class">Coelomycetes</tp:taxon-name-part></tp:taxon-name>) – I. 1. <tp:taxon-name><tp:taxon-name-part taxon-name-part-type="infraspecific-rank">Section</tp:taxon-name-part> <tp:taxon-name-part taxon-name-part-type="section">Phoma</tp:taxon-name-part></tp:taxon-name>: Taxa with very small conidia in vitro.</article-title><source>Persoonia</source><volume>15</volume>: <fpage>71</fpage>–<lpage>92</lpage>.</mixed-citation></ref></ref-list></tp:taxon-treatment>
