# Supplementary material for: Citizen science project reveals high diversity in Didymellaceae (Pleosporales, Dothideomycetes)
Source: MycoKeys. 2020 Mar 10;65:49–99. doi: 10.3897/mycokeys.65.47704 (PMC7078340; doi:10.3897/mycokeys.65.47704)
Supplement: XML Treatment for Nothophoma brennandiae [file mycokeys.65.47704-treatment5.xml]

<!DOCTYPE tp:taxon-treatment
  PUBLIC "-//TaxonX//DTD Taxonomic Treatment Publishing DTD v0 20100105//EN" "tax-treatment-NSO.dtd">
<tp:taxon-treatment xmlns:tp="http://www.plazi.org/taxpub"><tp:treatment-meta><kwd-group><label>Taxon classification</label><kwd><named-content xmlns:xlink="http://www.w3.org/1999/xlink" content-type="kingdom">Fungi</named-content></kwd><kwd><named-content xmlns:xlink="http://www.w3.org/1999/xlink" content-type="order">Pleosporales</named-content></kwd><kwd><named-content xmlns:xlink="http://www.w3.org/1999/xlink" content-type="family">Didymellaceae</named-content></kwd></kwd-group><mixed-citation publication-type="journal"><person-group><name><surname>Hou</surname><given-names>Lingwei</given-names></name><name><surname>Hernández-Restrepo</surname><given-names>Margarita</given-names></name><name><surname>Groenewald</surname><given-names>Johannes Zacharias</given-names></name><name><surname>Cai</surname><given-names>Lei</given-names></name><name><surname>Crous</surname><given-names>Pedro W.</given-names></name></person-group><article-title>Citizen science project reveals high diversity in <tp:taxon-name><tp:taxon-name-part taxon-name-part-type="family">Didymellaceae</tp:taxon-name-part></tp:taxon-name> (<tp:taxon-name><tp:taxon-name-part taxon-name-part-type="order">Pleosporales</tp:taxon-name-part></tp:taxon-name>, <tp:taxon-name><tp:taxon-name-part taxon-name-part-type="class">Dothideomycetes</tp:taxon-name-part></tp:taxon-name>)</article-title><source>MycoKeys</source><day>10</day><month>3</month><year>2020</year><volume>65</volume><fpage>49</fpage><lpage>99</lpage><pub-id pub-id-type="doi">10.3897/mycokeys.65.47704</pub-id></mixed-citation></tp:treatment-meta><tp:nomenclature><tp:taxon-name><object-id xmlns:xlink="http://www.w3.org/1999/xlink" content-type="arpha" xlink:type="simple">ED31092F-7A61-5A8A-BD8E-CF112EDB1A15</object-id>
              <tp:taxon-name-part taxon-name-part-type="genus" reg="Nothophoma">Nothophoma</tp:taxon-name-part>
              <tp:taxon-name-part taxon-name-part-type="species" reg="brennandiae">brennandiae</tp:taxon-name-part>
              <object-id xmlns:xlink="http://www.w3.org/1999/xlink" content-type="mycobank" xlink:type="simple">833198</object-id>
            </tp:taxon-name><tp:taxon-authority>Hern.-Restr., L. W. Hou, L. Cai &amp; Crous</tp:taxon-authority><tp:taxon-status xmlns:xlink="http://www.w3.org/1999/xlink" xlink:type="simple">sp. nov.</tp:taxon-status><xref ref-type="fig" rid="F6">Figure 6</xref></tp:nomenclature><tp:treatment-sec sec-type="etymology" id="SECID0EQJGM"><title>Etymology.</title><p><italic><tp:taxon-name><tp:taxon-name-part taxon-name-part-type="genus" reg="Nothophoma"/><tp:taxon-name-part taxon-name-part-type="species" reg="brennandiae">brennandiae</tp:taxon-name-part></tp:taxon-name></italic> refers to Kristel Brennand who collected the soil sample from which the ex-type strain was isolated.</p></tp:treatment-sec><tp:treatment-sec sec-type="Typus" id="SECID0EAKGM"><title>Typus.</title><p>The Netherlands. Limburg province, Ell, isolated from garden soil, Mar. 2017, K. Brennand (<bold><italic>holotype</italic></bold> designated here CBS H-24103, living ex-type culture CBS 145912 = JW 53011).</p><p><italic>Conidiomata</italic> pycnidial, superficial to semi-immersed, solitary to confluent, globose to subglobose, irregularly-shaped with age, brown, setose, especially near the ostioles, 155–350 × 100–300 μm; with 1–4 papillate ostioles; pycnidial wall pseudoparenchymatous, 3–6 layers, 13.5–21.5 μm thick, outer layers composed of brown, flattened polygonal cells. <italic>Conidiogenous cells</italic> phialidic, hyaline, smooth, ampulliform or somewhat isodiametric, 3–5 × 5–8 μm. <italic>Conidia</italic> ellipsoidal, broadly ellipsoidal to oblong, straight, thick- and smooth-walled, hyaline becoming brown, aseptate, 3–8.5 × 1.5–3 μm, 1–6-guttulate, minute. <italic><tp:taxon-name><tp:taxon-name-part taxon-name-part-type="genus" reg="Conidial">Conidial</tp:taxon-name-part> <tp:taxon-name-part taxon-name-part-type="species" reg="matrix">matrix</tp:taxon-name-part></tp:taxon-name></italic> sepia to brown vinaceous.</p></tp:treatment-sec><tp:treatment-sec sec-type="description" id="SECID0E3KGM"><title>Culture characteristics.</title><p>Colonies after 7 d at 25 °C, on <abbrev xmlns:xlink="http://www.w3.org/1999/xlink" xlink:title="oatmeal agar" id="ABBRID0ECLGM" xlink:type="simple">OA</abbrev> reaching 50–55 mm diam, aerial mycelium scarce, spore mass with grease-like appearance, dark brick to sepia, cinnamon to the edge, abundant production of confluent pycnidia, margin entire; reverse concentric rings umber to cinnamon. On <abbrev xmlns:xlink="http://www.w3.org/1999/xlink" xlink:title="extract agar" id="ABBRID0EGLGM" xlink:type="simple">MEA</abbrev> reaching 47–50 mm diam, aerial mycelium scarce, spore mass with grease-like appearance, dark brick to sepia, cinnamon to the edge, abundant production of confluent pycnidia, margin entire; reverse concentric rings umber to cinnamon. On <abbrev xmlns:xlink="http://www.w3.org/1999/xlink" xlink:title="potato dextrose agar" id="ABBRID0EKLGM" xlink:type="simple">PDA</abbrev> reaching 50–55 mm diam, aerial mycelium moderate to scarce, cottony, buff, spore mass with grease-like appearance, dark brick, ochreous to the edge, margin entire; reverse concentric rings dark brick to cinnamon. NaOH spot test negative on <abbrev xmlns:xlink="http://www.w3.org/1999/xlink" xlink:title="oatmeal agar" id="ABBRID0EOLGM" xlink:type="simple">OA</abbrev>.</p></tp:treatment-sec><tp:treatment-sec sec-type="Additional specimen examined" id="SECID0ESLGM"><title>Additional specimen examined.</title><p>The Netherlands. North Holland province, Amsterdam, isolated from garden soil, Mar. 2017, J. van Dijk, JW 1066.</p></tp:treatment-sec><tp:treatment-sec sec-type="notes" id="SECID0EXLGM"><title>Notes.</title><p>In the phylogenetic tree <italic><tp:taxon-name><tp:taxon-name-part taxon-name-part-type="genus" reg="Nothophoma">N.</tp:taxon-name-part> <tp:taxon-name-part taxon-name-part-type="species" reg="brennandiae">brennandiae</tp:taxon-name-part></tp:taxon-name></italic> was close to <italic><tp:taxon-name><tp:taxon-name-part taxon-name-part-type="genus" reg="Nothophoma">N.</tp:taxon-name-part> <tp:taxon-name-part taxon-name-part-type="species" reg="quercina">quercina</tp:taxon-name-part></tp:taxon-name></italic> and <italic><tp:taxon-name><tp:taxon-name-part taxon-name-part-type="genus" reg="Nothophoma">N.</tp:taxon-name-part> <tp:taxon-name-part taxon-name-part-type="species" reg="pruni">pruni</tp:taxon-name-part></tp:taxon-name></italic> (Figure <xref ref-type="fig" rid="F1">1</xref>). Morphologically, <italic><tp:taxon-name><tp:taxon-name-part taxon-name-part-type="genus" reg="Nothophoma">N.</tp:taxon-name-part> <tp:taxon-name-part taxon-name-part-type="species" reg="brennandiae">brennandiae</tp:taxon-name-part></tp:taxon-name></italic> can be distinguished from <italic><tp:taxon-name><tp:taxon-name-part taxon-name-part-type="genus" reg="Nothophoma">N.</tp:taxon-name-part> <tp:taxon-name-part taxon-name-part-type="species" reg="quercina">quercina</tp:taxon-name-part></tp:taxon-name></italic> by having setose conidiomata with up to 4 ostioles, while in <italic><tp:taxon-name><tp:taxon-name-part taxon-name-part-type="genus" reg="Nothophoma">N.</tp:taxon-name-part> <tp:taxon-name-part taxon-name-part-type="species" reg="quercina">quercina</tp:taxon-name-part></tp:taxon-name></italic> conidiomata are glabrous with a single ostiole (<xref ref-type="bibr" rid="B58">Sydow and Sydow 1915</xref>; <xref ref-type="bibr" rid="B3">Aveskamp et al. 2010</xref>). Furthermore, conidia in <italic><tp:taxon-name><tp:taxon-name-part taxon-name-part-type="genus" reg="Nothophoma">N.</tp:taxon-name-part> <tp:taxon-name-part taxon-name-part-type="species" reg="quercina">quercina</tp:taxon-name-part></tp:taxon-name></italic> are larger and have less guttules (5.5–9 × 2.5–5 μm, 0–2(–3) guttules) (<xref ref-type="bibr" rid="B58">Sydow and Sydow 1915</xref>; <xref ref-type="bibr" rid="B3">Aveskamp et al. 2010</xref>). On the other hand, <italic><tp:taxon-name><tp:taxon-name-part taxon-name-part-type="genus" reg="Nothophoma">N.</tp:taxon-name-part> <tp:taxon-name-part taxon-name-part-type="species" reg="pruni">pruni</tp:taxon-name-part></tp:taxon-name></italic> is characterised by hyaline conidia (<xref ref-type="bibr" rid="B17">Chethana et al. 2019</xref>), while <italic><tp:taxon-name><tp:taxon-name-part taxon-name-part-type="genus" reg="Nothophoma">N.</tp:taxon-name-part> <tp:taxon-name-part taxon-name-part-type="species" reg="brennandiae">brennandiae</tp:taxon-name-part></tp:taxon-name></italic> produces conidia that turn brown with age.</p><fig id="F6" position="float" orientation="portrait"><object-id xmlns:xlink="http://www.w3.org/1999/xlink" content-type="doi" xlink:type="simple">10.3897/mycokeys.65.47704.figure6</object-id><object-id xmlns:xlink="http://www.w3.org/1999/xlink" content-type="arpha" xlink:type="simple">92281A66-6669-5A07-81CB-A05892CE89DE</object-id><label>Figure 6.</label><caption><p><italic><tp:taxon-name><tp:taxon-name-part taxon-name-part-type="genus" reg="Nothophoma">Nothophoma</tp:taxon-name-part> <tp:taxon-name-part taxon-name-part-type="species" reg="brennandiae">brennandiae</tp:taxon-name-part></tp:taxon-name></italic> (CBS 145912). <bold>A, B</bold> Colony on <abbrev xmlns:xlink="http://www.w3.org/1999/xlink" xlink:title="oatmeal agar" id="ABBRID0ENQGM" xlink:type="simple">OA</abbrev> (front and reverse) <bold>C, D</bold> colony on <abbrev xmlns:xlink="http://www.w3.org/1999/xlink" xlink:title="extract agar" id="ABBRID0ETQGM" xlink:type="simple">MEA</abbrev> (front and reverse) <bold>E, F</bold> colony on <abbrev xmlns:xlink="http://www.w3.org/1999/xlink" xlink:title="potato dextrose agar" id="ABBRID0EZQGM" xlink:type="simple">PDA</abbrev> (front and reverse) <bold>G</bold> pycnidia forming on <abbrev xmlns:xlink="http://www.w3.org/1999/xlink" xlink:title="oatmeal agar" id="ABBRID0E6QGM" xlink:type="simple">OA</abbrev>. <bold>H, I</bold> pycnidia <bold>J</bold> section of pycnidial wall <bold>K–M</bold> conidiogenous cells <bold>N</bold> conidia. Scale bars: 50 μm (<bold>H, I</bold>); 10 μm (<bold>J</bold>); 5 μm (<bold>K–N</bold>).</p></caption><graphic xmlns:xlink="http://www.w3.org/1999/xlink" xlink:href="mycokeys-65-049-g006.jpg" position="float" orientation="portrait" xlink:type="simple" id="oo_388209.jpg"><uri content-type="original_file" xlink:type="simple">https://binary.pensoft.net/fig/388209</uri></graphic></fig></tp:treatment-sec><tp:treatment-sec><!--Section generated to contain objects referenced in tp:taxon-treatment.--><fig id="F1" position="float" orientation="portrait"><object-id xmlns:xlink="http://www.w3.org/1999/xlink" content-type="doi" xlink:type="simple">10.3897/mycokeys.65.47704.figure1</object-id><object-id xmlns:xlink="http://www.w3.org/1999/xlink" content-type="arpha" xlink:type="simple">49171A0E-E160-5136-8543-8D3C90E8E1C0</object-id><label>Figure 1.</label><caption><p>Phylogenetic tree generated from the maximum-likelihood analysis based on the combined ITS, LSU, <italic>tub2</italic> and <italic>rpb2</italic> sequence alignment of <tp:taxon-name><tp:taxon-name-part taxon-name-part-type="family">Didymellaceae</tp:taxon-name-part></tp:taxon-name> members. The RAxML bootstrap support values (<abbrev xmlns:xlink="http://www.w3.org/1999/xlink" xlink:title="bootstrap analysis" id="ABBRID0EDAFM" xlink:type="simple">BS</abbrev>), Bayesian posterior probabilities (<abbrev xmlns:xlink="http://www.w3.org/1999/xlink" xlink:title="posterior probability" id="ABBRID0EHAFM" xlink:type="simple">PP</abbrev>), and parsimony bootstrap support values (PBS) are given at the nodes (<abbrev xmlns:xlink="http://www.w3.org/1999/xlink" xlink:title="bootstrap analysis" id="ABBRID0ELAFM" xlink:type="simple">BS</abbrev>/<abbrev xmlns:xlink="http://www.w3.org/1999/xlink" xlink:title="posterior probability" id="ABBRID0EPAFM" xlink:type="simple">PP</abbrev>/PBS). <abbrev xmlns:xlink="http://www.w3.org/1999/xlink" xlink:title="bootstrap analysis" id="ABBRID0ETAFM" xlink:type="simple">BS</abbrev> and PBS values represent parsimony bootstrap support values &gt;50 %. Full supported branches are indicated in bold. The scale bar represents the expected number of changes per site. Ex-type strains are represented in bold. Strains obtained in the current study are printed in green; among them, whilst strains that represent new taxa are printed in red. Some of the basal branches were shortened to facilitate layout (the fraction in round parentheses refers to the presented length compared to the actual length of the branch). The tree was rooted to <italic><tp:taxon-name><tp:taxon-name-part taxon-name-part-type="genus" reg="Coniothyrium">Coniothyrium</tp:taxon-name-part> <tp:taxon-name-part taxon-name-part-type="species" reg="palmarum">palmarum</tp:taxon-name-part></tp:taxon-name></italic> CBS 400.71 and <italic><tp:taxon-name><tp:taxon-name-part taxon-name-part-type="genus" reg="Leptosphaeria">Leptosphaeria</tp:taxon-name-part> <tp:taxon-name-part taxon-name-part-type="species" reg="doliolum">doliolum</tp:taxon-name-part></tp:taxon-name></italic> CBS 505.75.</p></caption><graphic xmlns:xlink="http://www.w3.org/1999/xlink" xlink:href="mycokeys-65-049-g001.jpg" position="float" orientation="portrait" xlink:type="simple" id="oo_388204.jpg"><uri content-type="original_file" xlink:type="simple">https://binary.pensoft.net/fig/388204</uri></graphic></fig></tp:treatment-sec><ref-list><ref id="B58"><mixed-citation xmlns:xlink="http://www.w3.org/1999/xlink" xlink:type="simple"><person-group><name name-style="western"><surname>Sydow</surname><given-names>H</given-names></name><name name-style="western"><surname>Sydow</surname><given-names>P</given-names></name></person-group> (<year>1915</year>) <article-title>Novae fungorum species.</article-title><source>Annales Mycologici</source><volume>13</volume>: <fpage>35</fpage>–<lpage>43</lpage>.</mixed-citation></ref><ref id="B3"><mixed-citation xmlns:xlink="http://www.w3.org/1999/xlink" xlink:type="simple"><person-group><name name-style="western"><surname>Aveskamp</surname><given-names>MM</given-names></name><name name-style="western"><surname>de Gruyter</surname><given-names>J</given-names></name><name name-style="western"><surname>Woudenberg</surname><given-names>JHC</given-names></name><name name-style="western"><surname>Verkley</surname><given-names>GJM</given-names></name><name name-style="western"><surname>Crous</surname><given-names>PW</given-names></name></person-group> (<year>2010</year>) <article-title>Highlights of the <tp:taxon-name><tp:taxon-name-part taxon-name-part-type="family">Didymellaceae</tp:taxon-name-part></tp:taxon-name>: a polyphasic approach to characterise <italic><tp:taxon-name><tp:taxon-name-part taxon-name-part-type="genus">Phoma</tp:taxon-name-part></tp:taxon-name></italic> and related pleosporalean genera.</article-title><source>Studies in Mycology</source><volume>65</volume>: <fpage>1</fpage>–<lpage>60</lpage>. <ext-link xlink:type="simple" ext-link-type="doi" xlink:href="10.3114/sim.2010.65.01">https://doi.org/10.3114/sim.2010.65.01</ext-link></mixed-citation></ref><ref id="B17"><mixed-citation xmlns:xlink="http://www.w3.org/1999/xlink" xlink:type="simple"><person-group><name name-style="western"><surname>Chethana</surname><given-names>KWT</given-names></name><name name-style="western"><surname>Jayawardene</surname><given-names>RS</given-names></name><name name-style="western"><surname>Zhang</surname><given-names>W</given-names></name><name name-style="western"><surname>Zhou</surname><given-names>YY</given-names></name><name name-style="western"><surname>Liu</surname><given-names>M</given-names></name><name name-style="western"><surname>Hyde</surname><given-names>KD</given-names></name><name name-style="western"><surname>Li</surname><given-names>XH</given-names></name><name name-style="western"><surname>Wang</surname><given-names>J</given-names></name><name name-style="western"><surname>Zhang</surname><given-names>KC</given-names></name><name name-style="western"><surname>Yan</surname><given-names>JY</given-names></name></person-group> (<year>2019</year>) <article-title>Molecular characterization and pathogenicity of fungal taxa associated with cherry leaf spot disease.</article-title><source>Mycosphere</source><volume>10</volume>: <fpage>490</fpage>–<lpage>530</lpage>. <ext-link xlink:type="simple" ext-link-type="doi" xlink:href="10.5943/mycosphere/10/1/8">https://doi.org/10.5943/mycosphere/10/1/8</ext-link></mixed-citation></ref></ref-list></tp:taxon-treatment>
