# Supplementary material for: Citizen science project reveals high diversity in Didymellaceae (Pleosporales, Dothideomycetes)
Source: MycoKeys. 2020 Mar 10;65:49–99. doi: 10.3897/mycokeys.65.47704 (PMC7078340; doi:10.3897/mycokeys.65.47704)
Supplement: XML Treatment for Paraboeremia rekkeri [file mycokeys.65.47704-treatment6.xml]

<!DOCTYPE tp:taxon-treatment
  PUBLIC "-//TaxonX//DTD Taxonomic Treatment Publishing DTD v0 20100105//EN" "tax-treatment-NSO.dtd">
<tp:taxon-treatment xmlns:tp="http://www.plazi.org/taxpub"><tp:treatment-meta><kwd-group><label>Taxon classification</label><kwd><named-content xmlns:xlink="http://www.w3.org/1999/xlink" content-type="kingdom">Fungi</named-content></kwd><kwd><named-content xmlns:xlink="http://www.w3.org/1999/xlink" content-type="order">Pleosporales</named-content></kwd><kwd><named-content xmlns:xlink="http://www.w3.org/1999/xlink" content-type="family">Didymellaceae</named-content></kwd></kwd-group><mixed-citation publication-type="journal"><person-group><name><surname>Hou</surname><given-names>Lingwei</given-names></name><name><surname>Hernández-Restrepo</surname><given-names>Margarita</given-names></name><name><surname>Groenewald</surname><given-names>Johannes Zacharias</given-names></name><name><surname>Cai</surname><given-names>Lei</given-names></name><name><surname>Crous</surname><given-names>Pedro W.</given-names></name></person-group><article-title>Citizen science project reveals high diversity in <tp:taxon-name><tp:taxon-name-part taxon-name-part-type="family">Didymellaceae</tp:taxon-name-part></tp:taxon-name> (<tp:taxon-name><tp:taxon-name-part taxon-name-part-type="order">Pleosporales</tp:taxon-name-part></tp:taxon-name>, <tp:taxon-name><tp:taxon-name-part taxon-name-part-type="class">Dothideomycetes</tp:taxon-name-part></tp:taxon-name>)</article-title><source>MycoKeys</source><day>10</day><month>3</month><year>2020</year><volume>65</volume><fpage>49</fpage><lpage>99</lpage><pub-id pub-id-type="doi">10.3897/mycokeys.65.47704</pub-id></mixed-citation></tp:treatment-meta><tp:nomenclature><tp:taxon-name><object-id xmlns:xlink="http://www.w3.org/1999/xlink" content-type="arpha" xlink:type="simple">2D1ADC7E-658B-55A1-8696-E151FF5BDEC6</object-id>
              <tp:taxon-name-part taxon-name-part-type="genus" reg="Paraboeremia">Paraboeremia</tp:taxon-name-part>
              <tp:taxon-name-part taxon-name-part-type="species" reg="rekkeri">rekkeri</tp:taxon-name-part>
              <object-id xmlns:xlink="http://www.w3.org/1999/xlink" content-type="mycobank" xlink:type="simple">833199</object-id>
            </tp:taxon-name><tp:taxon-authority>Hern.-Restr., L. W. Hou, L. Cai &amp; Crous</tp:taxon-authority><tp:taxon-status xmlns:xlink="http://www.w3.org/1999/xlink" xlink:type="simple">sp. nov.</tp:taxon-status><xref ref-type="fig" rid="F7">Figure 7</xref></tp:nomenclature><tp:treatment-sec sec-type="etymology" id="SECID0EDTGM"><title>Etymology.</title><p><italic><tp:taxon-name><tp:taxon-name-part taxon-name-part-type="genus" reg="Paraboeremia"/><tp:taxon-name-part taxon-name-part-type="species" reg="rekkeri">rekkeri</tp:taxon-name-part></tp:taxon-name></italic> refers to Daan Rekker who collected the soil sample from which the ex-type strain was isolated.</p></tp:treatment-sec><tp:treatment-sec sec-type="Typus" id="SECID0ETTGM"><title>Typus.</title><p>The Netherlands. Gelderland province, Geldermalsen, isolated from garden soil, Mar. 2017, D. Rekker (<bold><italic>holotype</italic></bold> designated here CBS H-24107, living ex-type culture CBS 144955 = JW 172002).</p><p><italic>Conidiomata</italic> pycnidial, superficial, scattered or aggregated, solitary or confluent, globose or subglobose, irregularly-shaped with age, buff to brown, covered with abundant mycelial outgrowths especially when young, 150–390 × 120–320 μm; 1–2 papillate or non-papillate ostioles; pycnidial wall pseudoparenchymatous, 3–7 layers, 17.5–37 μm thick, outer layers composed of brown, flattened polygonal cells, 10–21 μm diam. <italic>Conidiogenous cells</italic> phialidic, hyaline, smooth, globose, subglobose or ampulliform, 5–10 × 4.5–7.5 μm. <italic>Conidia</italic> ellipsoidal to oblong, thin- and smooth-walled, hyaline, aseptate, 3.5–5 × 2.5–3 μm, with 2(–3) large guttules. <italic><tp:taxon-name><tp:taxon-name-part taxon-name-part-type="genus" reg="Conidial">Conidial</tp:taxon-name-part> <tp:taxon-name-part taxon-name-part-type="species" reg="matrix">matrix</tp:taxon-name-part></tp:taxon-name></italic> pink.</p></tp:treatment-sec><tp:treatment-sec sec-type="description" id="SECID0EPUGM"><title>Culture characteristics.</title><p>Colonies after 7 d at 25 °C, on <abbrev xmlns:xlink="http://www.w3.org/1999/xlink" xlink:title="oatmeal agar" id="ABBRID0EVUGM" xlink:type="simple">OA</abbrev> reaching 75–80 mm diam, aerial mycelium floccose, saffron, vinaceous buff, pale olivaceous, margin regular; reverse concentric circles saffron, grey, olivaceous grey. On <abbrev xmlns:xlink="http://www.w3.org/1999/xlink" xlink:title="extract agar" id="ABBRID0EZUGM" xlink:type="simple">MEA</abbrev> reaching 55–60 mm diam, aerial mycelium floccose, margin irregular, pale olivaceous grey to whitish, orange near edge; reverse brown to dark brown, orange towards the periphery. On <abbrev xmlns:xlink="http://www.w3.org/1999/xlink" xlink:title="potato dextrose agar" id="ABBRID0E4UGM" xlink:type="simple">PDA</abbrev> reaching 70–75 mm diam, margin irregular, covered by felty aerial mycelium, buff, olivaceous grey towards periphery; reverse mouse, olivaceous towards periphery. NaOH spot test negative on <abbrev xmlns:xlink="http://www.w3.org/1999/xlink" xlink:title="oatmeal agar" id="ABBRID0EBVGM" xlink:type="simple">OA</abbrev>.</p></tp:treatment-sec><tp:treatment-sec sec-type="material" id="SECID0EFVGM"><title>Additional specimens examined.</title><p>Gelderland province, Culemborg, isolated from garden soil, Mar. 2017, H. van de Warenburg, JW 3018; Kapel-Avezaath, isolated from garden soil, Mar. 2017, A. Panneman, JW 79024; Meteren, isolated from garden soil, S. van Stuijvenberg, JW 132004; North Brabant province, Breda, isolated from garden soil, Mar. 2017, F. Wiegerinck, CBS 144949 = JW 4024; Breda, isolated from garden soil, Mar. 2017, F. Versantvoort, JW 167006; Zwanenburg, isolated from garden soil, Mar. 2017, J. Rebergen, JW 91008; North Holland province, Alkmaar, Mar. 2017, B. Verschoor, JW 13016, ibid. JW 13017 and JW13030; Utrecht province, Bilthoven, isolated from garden soil, Mar. 2017, H. Vos &amp; S. Vos, JW 51014; Eemnes, isolated from garden soil, Mar. 2017, H.W. Vos, CBS 144950 = JW 6005; Hooglanderveen, isolated from garden soil, Mar. 2017, F. Rijpma, JW 25013; Utrecht, isolated from garden soil, R. van Zijl, JW 226002.</p></tp:treatment-sec><tp:treatment-sec sec-type="notes" id="SECID0EKVGM"><title>Notes.</title><p><italic><tp:taxon-name><tp:taxon-name-part taxon-name-part-type="genus" reg="Paraboeremia">Paraboeremia</tp:taxon-name-part> <tp:taxon-name-part taxon-name-part-type="species" reg="rekkeri">rekkeri</tp:taxon-name-part></tp:taxon-name></italic> formed a well-supported (1.0/100/96) distinct lineage in <italic><tp:taxon-name><tp:taxon-name-part taxon-name-part-type="genus" reg="Paraboeremia">Paraboeremia</tp:taxon-name-part></tp:taxon-name></italic> (Figure <xref ref-type="fig" rid="F1">1</xref>). It is most closely related with <italic><tp:taxon-name><tp:taxon-name-part taxon-name-part-type="genus" reg="Paraboeremia">P.</tp:taxon-name-part> <tp:taxon-name-part taxon-name-part-type="species" reg="truiniorum">truiniorum</tp:taxon-name-part></tp:taxon-name></italic>, another novel species collected from Dutch soil and described in the present study. However, <italic><tp:taxon-name><tp:taxon-name-part taxon-name-part-type="genus" reg="Paraboeremia">P.</tp:taxon-name-part> <tp:taxon-name-part taxon-name-part-type="species" reg="rekkeri">rekkeri</tp:taxon-name-part></tp:taxon-name></italic> is distinguished by producing larger pycnidia (150–390 × 120–320 μm), with a thinner pycnidial wall (3–7 layers and 17.5–37 μm thick). Pycnidia in <italic><tp:taxon-name><tp:taxon-name-part taxon-name-part-type="genus" reg="Paraboeremia">P.</tp:taxon-name-part> <tp:taxon-name-part taxon-name-part-type="species" reg="truiniorum">truiniorum</tp:taxon-name-part></tp:taxon-name></italic> are 160–420 × 135–430 μm, and have a wall of 7–11 layers and 40–70 μm thick.</p><fig id="F7" position="float" orientation="portrait"><object-id xmlns:xlink="http://www.w3.org/1999/xlink" content-type="doi" xlink:type="simple">10.3897/mycokeys.65.47704.figure7</object-id><object-id xmlns:xlink="http://www.w3.org/1999/xlink" content-type="arpha" xlink:type="simple">D02D6065-8CC8-54DD-B9EE-CDCAD2FDAC83</object-id><label>Figure 7.</label><caption><p><italic><tp:taxon-name><tp:taxon-name-part taxon-name-part-type="genus" reg="Paraboeremia">Paraboeremia</tp:taxon-name-part> <tp:taxon-name-part taxon-name-part-type="species" reg="rekkeri">rekkeri</tp:taxon-name-part></tp:taxon-name></italic> (CBS 144955). <bold>A, B</bold> Colony on <abbrev xmlns:xlink="http://www.w3.org/1999/xlink" xlink:title="oatmeal agar" id="ABBRID0E3XGM" xlink:type="simple">OA</abbrev> (front and reverse) <bold>C, D</bold> colony on <abbrev xmlns:xlink="http://www.w3.org/1999/xlink" xlink:title="extract agar" id="ABBRID0ECYGM" xlink:type="simple">MEA</abbrev> (front and reverse) <bold>E, F</bold> colony on <abbrev xmlns:xlink="http://www.w3.org/1999/xlink" xlink:title="potato dextrose agar" id="ABBRID0EIYGM" xlink:type="simple">PDA</abbrev> (front and reverse) <bold>G</bold> pycnidia forming on <abbrev xmlns:xlink="http://www.w3.org/1999/xlink" xlink:title="oatmeal agar" id="ABBRID0EOYGM" xlink:type="simple">OA</abbrev><bold>H</bold> pycnidium <bold>I</bold> section of pycnidium <bold>J</bold> section of pycnidial wall <bold>K–N</bold> conidiogenous cells <bold>O</bold> conidia. Scale bars: 100 μm (<bold>H</bold>); 20 μm (<bold>I</bold>); 10 μm (<bold>J</bold>); 5 μm (<bold>K–O</bold>).</p></caption><graphic xmlns:xlink="http://www.w3.org/1999/xlink" xlink:href="mycokeys-65-049-g007.jpg" position="float" orientation="portrait" xlink:type="simple" id="oo_388210.jpg"><uri content-type="original_file" xlink:type="simple">https://binary.pensoft.net/fig/388210</uri></graphic></fig></tp:treatment-sec><tp:treatment-sec><!--Section generated to contain objects referenced in tp:taxon-treatment.--><fig id="F1" position="float" orientation="portrait"><object-id xmlns:xlink="http://www.w3.org/1999/xlink" content-type="doi" xlink:type="simple">10.3897/mycokeys.65.47704.figure1</object-id><object-id xmlns:xlink="http://www.w3.org/1999/xlink" content-type="arpha" xlink:type="simple">49171A0E-E160-5136-8543-8D3C90E8E1C0</object-id><label>Figure 1.</label><caption><p>Phylogenetic tree generated from the maximum-likelihood analysis based on the combined ITS, LSU, <italic>tub2</italic> and <italic>rpb2</italic> sequence alignment of <tp:taxon-name><tp:taxon-name-part taxon-name-part-type="family">Didymellaceae</tp:taxon-name-part></tp:taxon-name> members. The RAxML bootstrap support values (<abbrev xmlns:xlink="http://www.w3.org/1999/xlink" xlink:title="bootstrap analysis" id="ABBRID0EDAFM" xlink:type="simple">BS</abbrev>), Bayesian posterior probabilities (<abbrev xmlns:xlink="http://www.w3.org/1999/xlink" xlink:title="posterior probability" id="ABBRID0EHAFM" xlink:type="simple">PP</abbrev>), and parsimony bootstrap support values (PBS) are given at the nodes (<abbrev xmlns:xlink="http://www.w3.org/1999/xlink" xlink:title="bootstrap analysis" id="ABBRID0ELAFM" xlink:type="simple">BS</abbrev>/<abbrev xmlns:xlink="http://www.w3.org/1999/xlink" xlink:title="posterior probability" id="ABBRID0EPAFM" xlink:type="simple">PP</abbrev>/PBS). <abbrev xmlns:xlink="http://www.w3.org/1999/xlink" xlink:title="bootstrap analysis" id="ABBRID0ETAFM" xlink:type="simple">BS</abbrev> and PBS values represent parsimony bootstrap support values &gt;50 %. Full supported branches are indicated in bold. The scale bar represents the expected number of changes per site. Ex-type strains are represented in bold. Strains obtained in the current study are printed in green; among them, whilst strains that represent new taxa are printed in red. Some of the basal branches were shortened to facilitate layout (the fraction in round parentheses refers to the presented length compared to the actual length of the branch). The tree was rooted to <italic><tp:taxon-name><tp:taxon-name-part taxon-name-part-type="genus" reg="Coniothyrium">Coniothyrium</tp:taxon-name-part> <tp:taxon-name-part taxon-name-part-type="species" reg="palmarum">palmarum</tp:taxon-name-part></tp:taxon-name></italic> CBS 400.71 and <italic><tp:taxon-name><tp:taxon-name-part taxon-name-part-type="genus" reg="Leptosphaeria">Leptosphaeria</tp:taxon-name-part> <tp:taxon-name-part taxon-name-part-type="species" reg="doliolum">doliolum</tp:taxon-name-part></tp:taxon-name></italic> CBS 505.75.</p></caption><graphic xmlns:xlink="http://www.w3.org/1999/xlink" xlink:href="mycokeys-65-049-g001.jpg" position="float" orientation="portrait" xlink:type="simple" id="oo_388204.jpg"><uri content-type="original_file" xlink:type="simple">https://binary.pensoft.net/fig/388204</uri></graphic></fig></tp:treatment-sec></tp:taxon-treatment>
