# Supplementary material for: Citizen science project reveals high diversity in Didymellaceae (Pleosporales, Dothideomycetes)
Source: MycoKeys. 2020 Mar 10;65:49–99. doi: 10.3897/mycokeys.65.47704 (PMC7078340; doi:10.3897/mycokeys.65.47704)
Supplement: XML Treatment for Paraboeremia truiniorum [file mycokeys.65.47704-treatment7.xml]

<!DOCTYPE tp:taxon-treatment
  PUBLIC "-//TaxonX//DTD Taxonomic Treatment Publishing DTD v0 20100105//EN" "tax-treatment-NSO.dtd">
<tp:taxon-treatment xmlns:tp="http://www.plazi.org/taxpub"><tp:treatment-meta><kwd-group><label>Taxon classification</label><kwd><named-content xmlns:xlink="http://www.w3.org/1999/xlink" content-type="kingdom">Fungi</named-content></kwd><kwd><named-content xmlns:xlink="http://www.w3.org/1999/xlink" content-type="order">Pleosporales</named-content></kwd><kwd><named-content xmlns:xlink="http://www.w3.org/1999/xlink" content-type="family">Didymellaceae</named-content></kwd></kwd-group><mixed-citation publication-type="journal"><person-group><name><surname>Hou</surname><given-names>Lingwei</given-names></name><name><surname>Hernández-Restrepo</surname><given-names>Margarita</given-names></name><name><surname>Groenewald</surname><given-names>Johannes Zacharias</given-names></name><name><surname>Cai</surname><given-names>Lei</given-names></name><name><surname>Crous</surname><given-names>Pedro W.</given-names></name></person-group><article-title>Citizen science project reveals high diversity in <tp:taxon-name><tp:taxon-name-part taxon-name-part-type="family">Didymellaceae</tp:taxon-name-part></tp:taxon-name> (<tp:taxon-name><tp:taxon-name-part taxon-name-part-type="order">Pleosporales</tp:taxon-name-part></tp:taxon-name>, <tp:taxon-name><tp:taxon-name-part taxon-name-part-type="class">Dothideomycetes</tp:taxon-name-part></tp:taxon-name>)</article-title><source>MycoKeys</source><day>10</day><month>3</month><year>2020</year><volume>65</volume><fpage>49</fpage><lpage>99</lpage><pub-id pub-id-type="doi">10.3897/mycokeys.65.47704</pub-id></mixed-citation></tp:treatment-meta><tp:nomenclature><tp:taxon-name><object-id xmlns:xlink="http://www.w3.org/1999/xlink" content-type="arpha" xlink:type="simple">F8B7455D-5AFD-5C69-B571-5DDF3CE976C5</object-id>
              <tp:taxon-name-part taxon-name-part-type="genus" reg="Paraboeremia">Paraboeremia</tp:taxon-name-part>
              <tp:taxon-name-part taxon-name-part-type="species" reg="truiniorum">truiniorum</tp:taxon-name-part>
              <object-id xmlns:xlink="http://www.w3.org/1999/xlink" content-type="mycobank" xlink:type="simple">833201</object-id>
            </tp:taxon-name><tp:taxon-authority>Hern.-Restr., L. W. Hou, L. Cai &amp; Crous</tp:taxon-authority><tp:taxon-status xmlns:xlink="http://www.w3.org/1999/xlink" xlink:type="simple">sp. nov.</tp:taxon-status><xref ref-type="fig" rid="F8">Figure 8</xref></tp:nomenclature><tp:treatment-sec sec-type="etymology" id="SECID0EW1GM"><title>Etymology.</title><p><italic><tp:taxon-name><tp:taxon-name-part taxon-name-part-type="genus" reg="Paraboeremia"/><tp:taxon-name-part taxon-name-part-type="species" reg="truiniorum">truiniorum</tp:taxon-name-part></tp:taxon-name></italic> refers to Cuno &amp; Tygo Truin who collected the soil sample from which the ex-type strain was isolated.</p></tp:treatment-sec><tp:treatment-sec sec-type="Typus" id="SECID0EG2GM"><title>Typus.</title><p>The Netherlands. Gelderland province, Barneveld, Voorthuizen, isolated from garden soil, Mar. 2017, C. Truin &amp; T. Truin (<bold><italic>holotype</italic></bold> designated here CBS H-24108, living ex-type culture CBS 144952 = JW 47002).</p><p><italic>Conidiomata</italic> pycnidial, superficial, scattered or aggregated, most solitary, globose or subglobose, confluent and irregularly-shaped with age, pale brown, thick-walled, covered with abundant mycelial outgrowths, 160–420 × 135–430 μm; 1-papillate or non-papillate ostioles, sometimes elongated to a short neck; pycnidial wall pseudoparenchymatous, 7–11 layers, 40–70 μm thick, outer layers composed of brown, flattened polygonal cells of 22–45.5 μm diam. <italic>Conidiogenous cells</italic> phialidic, hyaline, smooth, globose, subglobose, ampulliform or doliiform, 4.5–8.5 × 4–7 μm. <italic>Conidia</italic> ellipsoidal to oblong, thin- and smooth-walled, hyaline, aseptate, 3.5–5 × 2–3 μm, with (1–)2 large guttules. <italic><tp:taxon-name><tp:taxon-name-part taxon-name-part-type="genus" reg="Conidial">Conidial</tp:taxon-name-part> <tp:taxon-name-part taxon-name-part-type="species" reg="matrix">matrix</tp:taxon-name-part></tp:taxon-name></italic> whitish.</p></tp:treatment-sec><tp:treatment-sec sec-type="description" id="SECID0EC3GM"><title>Culture characteristics.</title><p>Colonies after 7 d at 25 °C, on <abbrev xmlns:xlink="http://www.w3.org/1999/xlink" xlink:title="oatmeal agar" id="ABBRID0EI3GM" xlink:type="simple">OA</abbrev> reaching 70–75 mm diam, aerial mycelium floccose, vinaceous buff to hazel, margin regular; reverse buff to olivaceous. On <abbrev xmlns:xlink="http://www.w3.org/1999/xlink" xlink:title="extract agar" id="ABBRID0EM3GM" xlink:type="simple">MEA</abbrev> reaching 65–70 mm diam, aerial mycelium felty, whitish, pale mouse grey toward periphery, margin regular; reverse dark brick to dark brown, with pale brown edge. On <abbrev xmlns:xlink="http://www.w3.org/1999/xlink" xlink:title="potato dextrose agar" id="ABBRID0EQ3GM" xlink:type="simple">PDA</abbrev> reaching 75–80 mm diam, aerial mycelium felty, olivaceous buff to pale mouse grey, olivaceous toward periphery, margin irregular; reverse mouse grey, olivaceous toward periphery. NaOH spot test negative on <abbrev xmlns:xlink="http://www.w3.org/1999/xlink" xlink:title="oatmeal agar" id="ABBRID0EU3GM" xlink:type="simple">OA</abbrev>.</p></tp:treatment-sec><tp:treatment-sec sec-type="material" id="SECID0EY3GM"><title>Additional specimens examined.</title><p>The Netherlands, Gelderland province, Culemborg, isolated from garden soil, Mar. 2017, R. Fuld, JW 182014; The Netherlands. South Holland province, Alphen aan den Rijn, isolated from garden soil, Mar. 2017, K. Boutwell, CBS 144961 = JW 203021; The Netherlands. South Holland province, Gorinchem, isolated from garden soil, Mar. 2017, L. van Rosmalen, JW 270002; The Netherlands. Utrecht province, Utrecht, isolated from garden soil, Mar. 2017, L. van Rijnberk, JW 147025; The Netherlands. Utrecht province, Woerden, isolated from garden soil, Mar. 2017, L. Borsboom, JW 192003.</p></tp:treatment-sec><tp:treatment-sec sec-type="notes" id="SECID0E43GM"><title>Notes.</title><p>Based on the phylogenetic analyses, <italic><tp:taxon-name><tp:taxon-name-part taxon-name-part-type="genus" reg="Paraboeremia">P.</tp:taxon-name-part> <tp:taxon-name-part taxon-name-part-type="species" reg="truiniorum">truiniorum</tp:taxon-name-part></tp:taxon-name></italic> is represented by six isolates, forming a distinct lineage (Figure <xref ref-type="fig" rid="F1">1</xref>). <italic><tp:taxon-name><tp:taxon-name-part taxon-name-part-type="genus" reg="Paraboeremia">Paraboeremia</tp:taxon-name-part> <tp:taxon-name-part taxon-name-part-type="species" reg="truiniorum">truiniorum</tp:taxon-name-part></tp:taxon-name></italic> is characterised by the dense mycelial outgrowths on its pycnidia. Both <italic><tp:taxon-name><tp:taxon-name-part taxon-name-part-type="genus" reg="Paraboeremia">P.</tp:taxon-name-part> <tp:taxon-name-part taxon-name-part-type="species" reg="truiniorum">truiniorum</tp:taxon-name-part></tp:taxon-name></italic> and <italic><tp:taxon-name><tp:taxon-name-part taxon-name-part-type="genus" reg="Paraboeremia">P.</tp:taxon-name-part> <tp:taxon-name-part taxon-name-part-type="species" reg="rekkeri">rekkeri</tp:taxon-name-part></tp:taxon-name></italic> are phylogenetically close to the well-known soil-borne species, <italic><tp:taxon-name><tp:taxon-name-part taxon-name-part-type="genus" reg="Paraboeremia">P.</tp:taxon-name-part> <tp:taxon-name-part taxon-name-part-type="species" reg="putaminum">putaminum</tp:taxon-name-part></tp:taxon-name></italic>. However, <italic><tp:taxon-name><tp:taxon-name-part taxon-name-part-type="genus" reg="Paraboeremia">P.</tp:taxon-name-part> <tp:taxon-name-part taxon-name-part-type="species" reg="putaminum">putaminum</tp:taxon-name-part></tp:taxon-name></italic> is distinguished from these two new species by producing smaller conidia (3.2–4.2 × 2–2.6 μm) with greenish guttules (<xref ref-type="bibr" rid="B10">Boerema et al 2004</xref>).</p><fig id="F8" position="float" orientation="portrait"><object-id xmlns:xlink="http://www.w3.org/1999/xlink" content-type="doi" xlink:type="simple">10.3897/mycokeys.65.47704.figure8</object-id><object-id xmlns:xlink="http://www.w3.org/1999/xlink" content-type="arpha" xlink:type="simple">620DC3D3-A81E-51AC-A2CC-83FE375D7051</object-id><label>Figure 8.</label><caption><p><italic><tp:taxon-name><tp:taxon-name-part taxon-name-part-type="genus" reg="Paraboeremia">Paraboeremia</tp:taxon-name-part> <tp:taxon-name-part taxon-name-part-type="species" reg="truiniorum">truiniorum</tp:taxon-name-part></tp:taxon-name></italic> (CBS 144952). <bold>A, B</bold> Colony on <abbrev xmlns:xlink="http://www.w3.org/1999/xlink" xlink:title="oatmeal agar" id="ABBRID0ECAHM" xlink:type="simple">OA</abbrev> (front and reverse) <bold>C, D</bold> colony on <abbrev xmlns:xlink="http://www.w3.org/1999/xlink" xlink:title="extract agar" id="ABBRID0EIAHM" xlink:type="simple">MEA</abbrev> (front and reverse) <bold>E, F</bold> colony on <abbrev xmlns:xlink="http://www.w3.org/1999/xlink" xlink:title="potato dextrose agar" id="ABBRID0EOAHM" xlink:type="simple">PDA</abbrev> (front and reverse) <bold>G</bold> pycnidia forming on <abbrev xmlns:xlink="http://www.w3.org/1999/xlink" xlink:title="oatmeal agar" id="ABBRID0EUAHM" xlink:type="simple">OA</abbrev><bold>H</bold> pycnidium <bold>I</bold> section of pycnidium <bold>J</bold> section of pycnidial wall <bold>K–N</bold> conidiogenous cells <bold>O</bold> conidia. Scale bars: 20 μm (<bold>H</bold>); 50 μm (<bold>I</bold>); 5 μm (<bold>J–O</bold>).</p></caption><graphic xmlns:xlink="http://www.w3.org/1999/xlink" xlink:href="mycokeys-65-049-g008.jpg" position="float" orientation="portrait" xlink:type="simple" id="oo_388211.jpg"><uri content-type="original_file" xlink:type="simple">https://binary.pensoft.net/fig/388211</uri></graphic></fig></tp:treatment-sec><tp:treatment-sec><!--Section generated to contain objects referenced in tp:taxon-treatment.--><fig id="F1" position="float" orientation="portrait"><object-id xmlns:xlink="http://www.w3.org/1999/xlink" content-type="doi" xlink:type="simple">10.3897/mycokeys.65.47704.figure1</object-id><object-id xmlns:xlink="http://www.w3.org/1999/xlink" content-type="arpha" xlink:type="simple">49171A0E-E160-5136-8543-8D3C90E8E1C0</object-id><label>Figure 1.</label><caption><p>Phylogenetic tree generated from the maximum-likelihood analysis based on the combined ITS, LSU, <italic>tub2</italic> and <italic>rpb2</italic> sequence alignment of <tp:taxon-name><tp:taxon-name-part taxon-name-part-type="family">Didymellaceae</tp:taxon-name-part></tp:taxon-name> members. The RAxML bootstrap support values (<abbrev xmlns:xlink="http://www.w3.org/1999/xlink" xlink:title="bootstrap analysis" id="ABBRID0EDAFM" xlink:type="simple">BS</abbrev>), Bayesian posterior probabilities (<abbrev xmlns:xlink="http://www.w3.org/1999/xlink" xlink:title="posterior probability" id="ABBRID0EHAFM" xlink:type="simple">PP</abbrev>), and parsimony bootstrap support values (PBS) are given at the nodes (<abbrev xmlns:xlink="http://www.w3.org/1999/xlink" xlink:title="bootstrap analysis" id="ABBRID0ELAFM" xlink:type="simple">BS</abbrev>/<abbrev xmlns:xlink="http://www.w3.org/1999/xlink" xlink:title="posterior probability" id="ABBRID0EPAFM" xlink:type="simple">PP</abbrev>/PBS). <abbrev xmlns:xlink="http://www.w3.org/1999/xlink" xlink:title="bootstrap analysis" id="ABBRID0ETAFM" xlink:type="simple">BS</abbrev> and PBS values represent parsimony bootstrap support values &gt;50 %. Full supported branches are indicated in bold. The scale bar represents the expected number of changes per site. Ex-type strains are represented in bold. Strains obtained in the current study are printed in green; among them, whilst strains that represent new taxa are printed in red. Some of the basal branches were shortened to facilitate layout (the fraction in round parentheses refers to the presented length compared to the actual length of the branch). The tree was rooted to <italic><tp:taxon-name><tp:taxon-name-part taxon-name-part-type="genus" reg="Coniothyrium">Coniothyrium</tp:taxon-name-part> <tp:taxon-name-part taxon-name-part-type="species" reg="palmarum">palmarum</tp:taxon-name-part></tp:taxon-name></italic> CBS 400.71 and <italic><tp:taxon-name><tp:taxon-name-part taxon-name-part-type="genus" reg="Leptosphaeria">Leptosphaeria</tp:taxon-name-part> <tp:taxon-name-part taxon-name-part-type="species" reg="doliolum">doliolum</tp:taxon-name-part></tp:taxon-name></italic> CBS 505.75.</p></caption><graphic xmlns:xlink="http://www.w3.org/1999/xlink" xlink:href="mycokeys-65-049-g001.jpg" position="float" orientation="portrait" xlink:type="simple" id="oo_388204.jpg"><uri content-type="original_file" xlink:type="simple">https://binary.pensoft.net/fig/388204</uri></graphic></fig></tp:treatment-sec><ref-list><ref id="B10"><mixed-citation xmlns:xlink="http://www.w3.org/1999/xlink" xlink:type="simple"><person-group><name name-style="western"><surname>Boerema</surname><given-names>GH</given-names></name><name name-style="western"><surname>de Gruyter</surname><given-names>J</given-names></name><name name-style="western"><surname>Noordeloos</surname><given-names>ME</given-names></name><name name-style="western"><surname>Hamers</surname><given-names>MEC</given-names></name></person-group> (<year>2004</year>) <italic><tp:taxon-name><tp:taxon-name-part taxon-name-part-type="genus">Phoma</tp:taxon-name-part></tp:taxon-name></italic> identification manual. Differentiation of specific and infra-specific taxa in culture. CABI Publishing, 1–467. <ext-link xlink:type="simple" ext-link-type="doi" xlink:href="10.1079/9780851997438.0000">https://doi.org/10.1079/9780851997438.0000</ext-link></mixed-citation></ref></ref-list></tp:taxon-treatment>
