# Supplementary material for: Citizen science project reveals high diversity in Didymellaceae (Pleosporales, Dothideomycetes)
Source: MycoKeys. 2020 Mar 10;65:49–99. doi: 10.3897/mycokeys.65.47704 (PMC7078340; doi:10.3897/mycokeys.65.47704)
Supplement: XML Treatment for Stagonosporopsis stuijvenbergii [file mycokeys.65.47704-treatment8.xml]

<!DOCTYPE tp:taxon-treatment
  PUBLIC "-//TaxonX//DTD Taxonomic Treatment Publishing DTD v0 20100105//EN" "tax-treatment-NSO.dtd">
<tp:taxon-treatment xmlns:tp="http://www.plazi.org/taxpub"><tp:treatment-meta><kwd-group><label>Taxon classification</label><kwd><named-content xmlns:xlink="http://www.w3.org/1999/xlink" content-type="kingdom">Fungi</named-content></kwd><kwd><named-content xmlns:xlink="http://www.w3.org/1999/xlink" content-type="order">Pleosporales</named-content></kwd><kwd><named-content xmlns:xlink="http://www.w3.org/1999/xlink" content-type="family">Didymellaceae</named-content></kwd></kwd-group><mixed-citation publication-type="journal"><person-group><name><surname>Hou</surname><given-names>Lingwei</given-names></name><name><surname>Hernández-Restrepo</surname><given-names>Margarita</given-names></name><name><surname>Groenewald</surname><given-names>Johannes Zacharias</given-names></name><name><surname>Cai</surname><given-names>Lei</given-names></name><name><surname>Crous</surname><given-names>Pedro W.</given-names></name></person-group><article-title>Citizen science project reveals high diversity in <tp:taxon-name><tp:taxon-name-part taxon-name-part-type="family">Didymellaceae</tp:taxon-name-part></tp:taxon-name> (<tp:taxon-name><tp:taxon-name-part taxon-name-part-type="order">Pleosporales</tp:taxon-name-part></tp:taxon-name>, <tp:taxon-name><tp:taxon-name-part taxon-name-part-type="class">Dothideomycetes</tp:taxon-name-part></tp:taxon-name>)</article-title><source>MycoKeys</source><day>10</day><month>3</month><year>2020</year><volume>65</volume><fpage>49</fpage><lpage>99</lpage><pub-id pub-id-type="doi">10.3897/mycokeys.65.47704</pub-id></mixed-citation></tp:treatment-meta><tp:nomenclature><tp:taxon-name><object-id xmlns:xlink="http://www.w3.org/1999/xlink" content-type="arpha" xlink:type="simple">0C4F7DF1-0BB7-5D4A-8D6B-1CABB52F5CE1</object-id>
              <tp:taxon-name-part taxon-name-part-type="genus" reg="Stagonosporopsis">Stagonosporopsis</tp:taxon-name-part>
              <tp:taxon-name-part taxon-name-part-type="species" reg="stuijvenbergii">stuijvenbergii</tp:taxon-name-part>
              <object-id xmlns:xlink="http://www.w3.org/1999/xlink" content-type="mycobank" xlink:type="simple">833203</object-id>
            </tp:taxon-name><tp:taxon-authority>Hern.-Restr., L. W. Hou, L. Cai &amp; Crous</tp:taxon-authority><tp:taxon-status xmlns:xlink="http://www.w3.org/1999/xlink" xlink:type="simple">sp. nov.</tp:taxon-status><xref ref-type="fig" rid="F9">Figure 9</xref></tp:nomenclature><tp:treatment-sec sec-type="etymology" id="SECID0E1CHM"><title>Etymology.</title><p><italic><tp:taxon-name><tp:taxon-name-part taxon-name-part-type="genus" reg="Stagonosporopsis"/><tp:taxon-name-part taxon-name-part-type="species" reg="stuijvenbergii">stuijvenbergii</tp:taxon-name-part></tp:taxon-name></italic> refers to Simon van Stuijvenberg, who collected the soil sample from which the ex-type strain was isolated.</p></tp:treatment-sec><tp:treatment-sec sec-type="Typus" id="SECID0EKDHM"><title>Typus.</title><p>The Netherlands. Gelderland province, Meteren, from garden soil, Mar. 2017, S. van Stuijvenberg (<bold><italic>holotype</italic></bold> designated here CBS H-24109; living ex-type culture CBS 144953 = JW 132011).</p><p><italic>Conidiomata</italic> pycnidial, produced on the agar surface, scattered or aggregated, solitary globose to subglobose, or 4–7(–10) confluent and irregularly-shaped, brownish, glabrous, ostiolate, 200–1000 × 195–930 μm; with 1–2 slightly papillate ostioles, sometimes elongated to a short neck; pycnidial wall pseudoparenchymatous, 4–5 layers, 6.5–35 μm thick, outer layers composed of brown, flattened polygonal cells, 9.5–33 μm diam. <italic>Conidiogenous cells</italic> phialidic, hyaline, smooth, globose, ampulliform or lageniform, 4.5–9 × 4–8 μm. <italic>Conidia</italic> ellipsoidal to oblong, smooth- and thin-walled, hyaline, aseptate, 3.5–6.5 × 2–3 μm, 1–2-guttulate. <italic><tp:taxon-name><tp:taxon-name-part taxon-name-part-type="genus" reg="Conidial">Conidial</tp:taxon-name-part> <tp:taxon-name-part taxon-name-part-type="species" reg="matrix">matrix</tp:taxon-name-part></tp:taxon-name></italic> whitish.</p></tp:treatment-sec><tp:treatment-sec sec-type="description" id="SECID0EGEHM"><title>Culture characteristics.</title><p>Colonies after 7 d at 25 °C, on <abbrev xmlns:xlink="http://www.w3.org/1999/xlink" xlink:title="oatmeal agar" id="ABBRID0EMEHM" xlink:type="simple">OA</abbrev> reaching 75–80 mm diam, floccose aerial mycelium, olivaceous to pale olivaceous, whitish to pink near the edge, margin regular; reverse iron grey. On <abbrev xmlns:xlink="http://www.w3.org/1999/xlink" xlink:title="extract agar" id="ABBRID0EQEHM" xlink:type="simple">MEA</abbrev> reaching 65–70 mm diam, margin regular, aerial mycelium floccose, vinaceous buff with olivaceous edge; reverse darker brown with olivaceous black edge, buff near the centre. On <abbrev xmlns:xlink="http://www.w3.org/1999/xlink" xlink:title="potato dextrose agar" id="ABBRID0EUEHM" xlink:type="simple">PDA</abbrev> reaching 70–75 mm diam, margin regular, covered by floccose aerial mycelium, olivaceous, olivaceous black towards periphery, with pinkish to pale brown edge; reverse iron-grey, buff towards periphery. NaOH spot test negative on <abbrev xmlns:xlink="http://www.w3.org/1999/xlink" xlink:title="oatmeal agar" id="ABBRID0EYEHM" xlink:type="simple">OA</abbrev>.</p></tp:treatment-sec><tp:treatment-sec sec-type="material" id="SECID0E3EHM"><title>Additional specimens examined.</title><p>The Netherlands, Gelderland province, Arnhem, from garden soil, Mar. 2017, D. Peters, JW 14003; Utrecht province, Utrecht, from garden soil, Mar. 2017, N. Francisca, JW 44014; Utrecht, from garden soil, Mar. 2017, P. de Koff, JW 33021.</p></tp:treatment-sec><tp:treatment-sec sec-type="notes" id="SECID0EBFHM"><title>Notes.</title><p>Phylogenetically, <italic><tp:taxon-name><tp:taxon-name-part taxon-name-part-type="genus" reg="Stagonosporopsis">S.</tp:taxon-name-part> <tp:taxon-name-part taxon-name-part-type="species" reg="stuijvenbergii">stuijvenbergii</tp:taxon-name-part></tp:taxon-name></italic> is most closely related to <italic><tp:taxon-name><tp:taxon-name-part taxon-name-part-type="genus" reg="Stagonosporopsis">S.</tp:taxon-name-part> <tp:taxon-name-part taxon-name-part-type="species" reg="weymaniae">weymaniae</tp:taxon-name-part></tp:taxon-name></italic>, another novel species collected from Dutch soil in this study (Figure <xref ref-type="fig" rid="F1">1</xref>). However, <italic><tp:taxon-name><tp:taxon-name-part taxon-name-part-type="genus" reg="Stagonosporopsis">S.</tp:taxon-name-part> <tp:taxon-name-part taxon-name-part-type="species" reg="stuijvenbergii">stuijvenbergii</tp:taxon-name-part></tp:taxon-name></italic> is distinguishable from <italic><tp:taxon-name><tp:taxon-name-part taxon-name-part-type="genus" reg="Stagonosporopsis">S.</tp:taxon-name-part> <tp:taxon-name-part taxon-name-part-type="species" reg="weymaniae">weymaniae</tp:taxon-name-part></tp:taxon-name></italic> by the colour and the size of its pycnidia, being brown and measuring 200–1000 × 195–930 μm in <italic><tp:taxon-name><tp:taxon-name-part taxon-name-part-type="genus" reg="Stagonosporopsis">S.</tp:taxon-name-part> <tp:taxon-name-part taxon-name-part-type="species" reg="stuijvenbergii">stuijvenbergii</tp:taxon-name-part></tp:taxon-name></italic>, whereas <italic><tp:taxon-name><tp:taxon-name-part taxon-name-part-type="genus" reg="Stagonosporopsis">S.</tp:taxon-name-part> <tp:taxon-name-part taxon-name-part-type="species" reg="weymaniae">weymaniae</tp:taxon-name-part></tp:taxon-name></italic> produces whitish pycnidia, measuring 330–650 × 250–550 μm. Furthermore, <italic><tp:taxon-name><tp:taxon-name-part taxon-name-part-type="genus" reg="Stagonosporopsis">S.</tp:taxon-name-part> <tp:taxon-name-part taxon-name-part-type="species" reg="weymaniae">weymaniae</tp:taxon-name-part></tp:taxon-name></italic> produces microconidia and chlamydospores, which were not observed in <italic><tp:taxon-name><tp:taxon-name-part taxon-name-part-type="genus" reg="Stagonosporopsis">S.</tp:taxon-name-part> <tp:taxon-name-part taxon-name-part-type="species" reg="stuijvenbergii">stuijvenbergii.</tp:taxon-name-part></tp:taxon-name></italic> Although there are several reports that <italic><tp:taxon-name><tp:taxon-name-part taxon-name-part-type="genus" reg="Stagonosporopsis">Stagonosporopsis</tp:taxon-name-part></tp:taxon-name></italic> spp. could survive in soil for a short time (<xref ref-type="bibr" rid="B64">Vaghefi et al. 2016</xref>), this is the first record of a <italic><tp:taxon-name><tp:taxon-name-part taxon-name-part-type="genus" reg="Stagonosporopsis">Stagonosporopsis</tp:taxon-name-part></tp:taxon-name></italic> species only known from soil (<xref ref-type="bibr" rid="B28">Domsch et al. 2007</xref>). <italic><tp:taxon-name><tp:taxon-name-part taxon-name-part-type="genus" reg="Stagonosporopsis">Stagonosporopsis</tp:taxon-name-part> <tp:taxon-name-part taxon-name-part-type="species" reg="stuijvenbergii">stuijvenbergii</tp:taxon-name-part></tp:taxon-name></italic> is represented by four strains isolated from different samples collected in Utrecht and Gelderland provinces.</p><fig id="F9" position="float" orientation="portrait"><object-id xmlns:xlink="http://www.w3.org/1999/xlink" content-type="doi" xlink:type="simple">10.3897/mycokeys.65.47704.figure9</object-id><object-id xmlns:xlink="http://www.w3.org/1999/xlink" content-type="arpha" xlink:type="simple">C40B1519-0C32-5DB2-8468-B3FB870BA591</object-id><label>Figure 9.</label><caption><p><italic><tp:taxon-name><tp:taxon-name-part taxon-name-part-type="genus" reg="Stagonosporopsis">Stagonosporopsis</tp:taxon-name-part> <tp:taxon-name-part taxon-name-part-type="species" reg="stuijvenbergii">stuijvenbergii</tp:taxon-name-part></tp:taxon-name></italic> (CBS 144953). <bold>A, B</bold> Colony on <abbrev xmlns:xlink="http://www.w3.org/1999/xlink" xlink:title="oatmeal agar" id="ABBRID0EZJHM" xlink:type="simple">OA</abbrev> (front and reverse) <bold>C, D</bold> colony on <abbrev xmlns:xlink="http://www.w3.org/1999/xlink" xlink:title="extract agar" id="ABBRID0E6JHM" xlink:type="simple">MEA</abbrev> (front and reverse) <bold>E, F</bold> colony on <abbrev xmlns:xlink="http://www.w3.org/1999/xlink" xlink:title="potato dextrose agar" id="ABBRID0EFKHM" xlink:type="simple">PDA</abbrev> (front and reverse) <bold>G</bold> pycnidia forming on <abbrev xmlns:xlink="http://www.w3.org/1999/xlink" xlink:title="oatmeal agar" id="ABBRID0ELKHM" xlink:type="simple">OA</abbrev><bold>H</bold> pycnidia <bold>I</bold> ostiole <bold>J–L</bold> conidiogenous cells <bold>M</bold> stromatic hyphal aggregations <bold>N</bold> conidia. Scale bars: 50 μm (<bold>H</bold>); 10 μm (<bold>I, M</bold>); 5 μm (<bold>J–L, N</bold>).</p></caption><graphic xmlns:xlink="http://www.w3.org/1999/xlink" xlink:href="mycokeys-65-049-g009.jpg" position="float" orientation="portrait" xlink:type="simple" id="oo_388212.jpg"><uri content-type="original_file" xlink:type="simple">https://binary.pensoft.net/fig/388212</uri></graphic></fig></tp:treatment-sec><tp:treatment-sec><!--Section generated to contain objects referenced in tp:taxon-treatment.--><fig id="F1" position="float" orientation="portrait"><object-id xmlns:xlink="http://www.w3.org/1999/xlink" content-type="doi" xlink:type="simple">10.3897/mycokeys.65.47704.figure1</object-id><object-id xmlns:xlink="http://www.w3.org/1999/xlink" content-type="arpha" xlink:type="simple">49171A0E-E160-5136-8543-8D3C90E8E1C0</object-id><label>Figure 1.</label><caption><p>Phylogenetic tree generated from the maximum-likelihood analysis based on the combined ITS, LSU, <italic>tub2</italic> and <italic>rpb2</italic> sequence alignment of <tp:taxon-name><tp:taxon-name-part taxon-name-part-type="family">Didymellaceae</tp:taxon-name-part></tp:taxon-name> members. The RAxML bootstrap support values (<abbrev xmlns:xlink="http://www.w3.org/1999/xlink" xlink:title="bootstrap analysis" id="ABBRID0EDAFM" xlink:type="simple">BS</abbrev>), Bayesian posterior probabilities (<abbrev xmlns:xlink="http://www.w3.org/1999/xlink" xlink:title="posterior probability" id="ABBRID0EHAFM" xlink:type="simple">PP</abbrev>), and parsimony bootstrap support values (PBS) are given at the nodes (<abbrev xmlns:xlink="http://www.w3.org/1999/xlink" xlink:title="bootstrap analysis" id="ABBRID0ELAFM" xlink:type="simple">BS</abbrev>/<abbrev xmlns:xlink="http://www.w3.org/1999/xlink" xlink:title="posterior probability" id="ABBRID0EPAFM" xlink:type="simple">PP</abbrev>/PBS). <abbrev xmlns:xlink="http://www.w3.org/1999/xlink" xlink:title="bootstrap analysis" id="ABBRID0ETAFM" xlink:type="simple">BS</abbrev> and PBS values represent parsimony bootstrap support values &gt;50 %. Full supported branches are indicated in bold. The scale bar represents the expected number of changes per site. Ex-type strains are represented in bold. Strains obtained in the current study are printed in green; among them, whilst strains that represent new taxa are printed in red. Some of the basal branches were shortened to facilitate layout (the fraction in round parentheses refers to the presented length compared to the actual length of the branch). The tree was rooted to <italic><tp:taxon-name><tp:taxon-name-part taxon-name-part-type="genus" reg="Coniothyrium">Coniothyrium</tp:taxon-name-part> <tp:taxon-name-part taxon-name-part-type="species" reg="palmarum">palmarum</tp:taxon-name-part></tp:taxon-name></italic> CBS 400.71 and <italic><tp:taxon-name><tp:taxon-name-part taxon-name-part-type="genus" reg="Leptosphaeria">Leptosphaeria</tp:taxon-name-part> <tp:taxon-name-part taxon-name-part-type="species" reg="doliolum">doliolum</tp:taxon-name-part></tp:taxon-name></italic> CBS 505.75.</p></caption><graphic xmlns:xlink="http://www.w3.org/1999/xlink" xlink:href="mycokeys-65-049-g001.jpg" position="float" orientation="portrait" xlink:type="simple" id="oo_388204.jpg"><uri content-type="original_file" xlink:type="simple">https://binary.pensoft.net/fig/388204</uri></graphic></fig></tp:treatment-sec><ref-list><ref id="B64"><mixed-citation xmlns:xlink="http://www.w3.org/1999/xlink" xlink:type="simple"><person-group><name name-style="western"><surname>Vaghefi</surname><given-names>N</given-names></name><name name-style="western"><surname>Pethybridge</surname><given-names>SJ</given-names></name><name name-style="western"><surname>Hay</surname><given-names>FS</given-names></name><name name-style="western"><surname>Ford</surname><given-names>R</given-names></name><name name-style="western"><surname>Nicolas</surname><given-names>ME</given-names></name><name name-style="western"><surname>Taylor</surname><given-names>PWJ</given-names></name></person-group> (<year>2016</year>) <article-title>Revisiting <italic><tp:taxon-name><tp:taxon-name-part taxon-name-part-type="genus">Stagonosporopsis</tp:taxon-name-part></tp:taxon-name></italic> species associated with chrysanthemum and pyrethrum ray blight.</article-title><source>Australasian Plant Pathology</source><volume>45</volume>: <fpage>561</fpage>–<lpage>570</lpage>. <ext-link xlink:type="simple" ext-link-type="doi" xlink:href="10.1007/s13313-016-0446-z">https://doi.org/10.1007/s13313-016-0446-z</ext-link></mixed-citation></ref><ref id="B28"><mixed-citation xmlns:xlink="http://www.w3.org/1999/xlink" xlink:type="simple"><person-group><name name-style="western"><surname>Domsch</surname><given-names>KH</given-names></name><name name-style="western"><surname>Gams</surname><given-names>W</given-names></name><name name-style="western"><surname>Anderson</surname><given-names>TH</given-names></name></person-group> (<year>2007</year>) Compendium of soil fungi, 2<sup>nd</sup> edition. IHW, Eching, Germany.</mixed-citation></ref></ref-list></tp:taxon-treatment>
