# Supplementary material for: Citizen science project reveals high diversity in Didymellaceae (Pleosporales, Dothideomycetes)
Source: MycoKeys. 2020 Mar 10;65:49–99. doi: 10.3897/mycokeys.65.47704 (PMC7078340; doi:10.3897/mycokeys.65.47704)
Supplement: XML Treatment for Stagonosporopsis weymaniae [file mycokeys.65.47704-treatment9.xml]

<!DOCTYPE tp:taxon-treatment
  PUBLIC "-//TaxonX//DTD Taxonomic Treatment Publishing DTD v0 20100105//EN" "tax-treatment-NSO.dtd">
<tp:taxon-treatment xmlns:tp="http://www.plazi.org/taxpub"><tp:treatment-meta><kwd-group><label>Taxon classification</label><kwd><named-content xmlns:xlink="http://www.w3.org/1999/xlink" content-type="kingdom">Fungi</named-content></kwd><kwd><named-content xmlns:xlink="http://www.w3.org/1999/xlink" content-type="order">Pleosporales</named-content></kwd><kwd><named-content xmlns:xlink="http://www.w3.org/1999/xlink" content-type="family">Didymellaceae</named-content></kwd></kwd-group><mixed-citation publication-type="journal"><person-group><name><surname>Hou</surname><given-names>Lingwei</given-names></name><name><surname>Hernández-Restrepo</surname><given-names>Margarita</given-names></name><name><surname>Groenewald</surname><given-names>Johannes Zacharias</given-names></name><name><surname>Cai</surname><given-names>Lei</given-names></name><name><surname>Crous</surname><given-names>Pedro W.</given-names></name></person-group><article-title>Citizen science project reveals high diversity in <tp:taxon-name><tp:taxon-name-part taxon-name-part-type="family">Didymellaceae</tp:taxon-name-part></tp:taxon-name> (<tp:taxon-name><tp:taxon-name-part taxon-name-part-type="order">Pleosporales</tp:taxon-name-part></tp:taxon-name>, <tp:taxon-name><tp:taxon-name-part taxon-name-part-type="class">Dothideomycetes</tp:taxon-name-part></tp:taxon-name>)</article-title><source>MycoKeys</source><day>10</day><month>3</month><year>2020</year><volume>65</volume><fpage>49</fpage><lpage>99</lpage><pub-id pub-id-type="doi">10.3897/mycokeys.65.47704</pub-id></mixed-citation></tp:treatment-meta><tp:nomenclature><tp:taxon-name><object-id xmlns:xlink="http://www.w3.org/1999/xlink" content-type="arpha" xlink:type="simple">FEC84CB9-4916-5A72-A05A-05189B939B0E</object-id>
              <tp:taxon-name-part taxon-name-part-type="genus" reg="Stagonosporopsis">Stagonosporopsis</tp:taxon-name-part>
              <tp:taxon-name-part taxon-name-part-type="species" reg="weymaniae">weymaniae</tp:taxon-name-part>
              <object-id xmlns:xlink="http://www.w3.org/1999/xlink" content-type="mycobank" xlink:type="simple">833204</object-id>
            </tp:taxon-name><tp:taxon-authority>Hern.-Restr., L. W. Hou, L. Cai &amp; Crous</tp:taxon-authority><tp:taxon-status xmlns:xlink="http://www.w3.org/1999/xlink" xlink:type="simple">sp. nov.</tp:taxon-status><xref ref-type="fig" rid="F10">Figure 10</xref></tp:nomenclature><tp:treatment-sec sec-type="etymology" id="SECID0ERMHM"><title>Etymology.</title><p><italic>weymaniae</italic> refers to Anna Weyman, who collected the soil sample from which the ex-type strain was isolated.</p></tp:treatment-sec><tp:treatment-sec sec-type="Typus" id="SECID0EZMHM"><title>Typus.</title><p>The Netherlands. Utrecht province, Baarn, isolated from garden soil, Mar. 2017, A. Weyman (<bold><italic>holotype</italic></bold> designated here CBS H-24110; living ex-type culture CBS 144959 = JW 201003).</p><p><italic>Conidiomata</italic> pycnidial, semi-immersed or immersed, mostly solitary, scattered or aggregated, (sub-)globose, whitish to buff, glabrous, 330–650 × 250–550 μm; non-ostiolate or with a single, inconspicuous ostiole; pycnidial wall pseudoparenchymatous, 2–9 layers, 20–60 μm thick, outer layers composed of hyaline, flattened polygonal cells. <italic>Conidiogenous cells</italic> phialidic, hyaline, smooth, (sub-)globose to ampulliform, 4.5–7.5 × 4–7.5 μm. <italic>Macroconidia</italic> oblong, smooth- and thin-walled, hyaline, aseptate, 4–6.5(–8) × 2–3 μm, 1–3(–4)-guttulate, with one large central guttule or two large polar guttules. <italic>Microconidia</italic> produced in the same pycnidia with macroconidia, globose to subglobose, smooth, hyaline, aseptate, 3–4 × 2.5–3.5 μm, with a single, small guttule. <italic><tp:taxon-name><tp:taxon-name-part taxon-name-part-type="genus" reg="Conidial">Conidial</tp:taxon-name-part> <tp:taxon-name-part taxon-name-part-type="species" reg="matrix">matrix</tp:taxon-name-part></tp:taxon-name></italic> whitish. <italic>Chlamydospores</italic> unicellular, intercalary in chains, barrel-shaped, thick-walled, pale brown to green brown, guttulate, 9.5–14 × 11–16 μm diam.</p></tp:treatment-sec><tp:treatment-sec sec-type="description" id="SECID0E5NHM"><title>Culture characteristics.</title><p>Colonies after 7 d at 25 °C, on <abbrev xmlns:xlink="http://www.w3.org/1999/xlink" xlink:title="oatmeal agar" id="ABBRID0EEOHM" xlink:type="simple">OA</abbrev> reaching 70–75 mm diam, sparse aerial mycelium, buff to pale olivaceous with sparse olivaceous zones, darker grey near the centre, abundant production of buff pycnidia, margin regular; reverse pale olivaceous, olivaceous black near the centre. On <abbrev xmlns:xlink="http://www.w3.org/1999/xlink" xlink:title="extract agar" id="ABBRID0EIOHM" xlink:type="simple">MEA</abbrev> reaching 80–85 mm diam, margin regular, aerial mycelium floccose, yellow to vinaceous buff; reverse orange to olivaceous. On <abbrev xmlns:xlink="http://www.w3.org/1999/xlink" xlink:title="potato dextrose agar" id="ABBRID0EMOHM" xlink:type="simple">PDA</abbrev> reaching 75–80 mm diam, margin regular, covered by floccose aerial mycelium, centre vinaceous buff, dark olivaceous towards the periphery with production of buff pycnidia; reverse olivaceous black, olivaceous towards the periphery. NaOH spot test: pale reddish discolouration on <abbrev xmlns:xlink="http://www.w3.org/1999/xlink" xlink:title="oatmeal agar" id="ABBRID0EQOHM" xlink:type="simple">OA</abbrev> plate.</p></tp:treatment-sec><tp:treatment-sec sec-type="notes" id="SECID0EUOHM"><title>Notes.</title><p><italic><tp:taxon-name><tp:taxon-name-part taxon-name-part-type="genus" reg="Stagonosporopsis">Stagonosporopsis</tp:taxon-name-part> <tp:taxon-name-part taxon-name-part-type="species" reg="weymaniae">weymaniae</tp:taxon-name-part></tp:taxon-name></italic> is phylogenetically closely related to <italic><tp:taxon-name><tp:taxon-name-part taxon-name-part-type="genus" reg="Stagonosporopsis">S.</tp:taxon-name-part> <tp:taxon-name-part taxon-name-part-type="species" reg="stuijvenbergii">stuijvenbergii</tp:taxon-name-part></tp:taxon-name></italic> (Figure <xref ref-type="fig" rid="F1">1</xref>). Morphological differences between <italic><tp:taxon-name><tp:taxon-name-part taxon-name-part-type="genus" reg="Stagonosporopsis">S.</tp:taxon-name-part> <tp:taxon-name-part taxon-name-part-type="species" reg="weymaniae">weymaniae</tp:taxon-name-part></tp:taxon-name></italic> and <italic><tp:taxon-name><tp:taxon-name-part taxon-name-part-type="genus" reg="Stagonosporopsis">S.</tp:taxon-name-part> <tp:taxon-name-part taxon-name-part-type="species" reg="stuijvenbergii">stuijvenbergii</tp:taxon-name-part></tp:taxon-name></italic> are discussed under the latter species. <italic><tp:taxon-name><tp:taxon-name-part taxon-name-part-type="genus" reg="Stagonosporopsis">Stagonosporopsis</tp:taxon-name-part> <tp:taxon-name-part taxon-name-part-type="species" reg="weymaniae">weymaniae</tp:taxon-name-part></tp:taxon-name></italic> together with <italic><tp:taxon-name><tp:taxon-name-part taxon-name-part-type="genus" reg="Stagonosporopsis">S.</tp:taxon-name-part> <tp:taxon-name-part taxon-name-part-type="species" reg="stuijvenbergii">stuijvenbergii</tp:taxon-name-part></tp:taxon-name></italic> formed a sister group with <italic><tp:taxon-name><tp:taxon-name-part taxon-name-part-type="genus" reg="Stagonosporopsis">S.</tp:taxon-name-part> <tp:taxon-name-part taxon-name-part-type="species" reg="bomiensis">bomiensis</tp:taxon-name-part></tp:taxon-name></italic> and <italic><tp:taxon-name><tp:taxon-name-part taxon-name-part-type="genus" reg="Stagonosporopsis">S.</tp:taxon-name-part> <tp:taxon-name-part taxon-name-part-type="species" reg="papillata">papillata</tp:taxon-name-part></tp:taxon-name></italic>, two plant pathogens from China (<xref ref-type="bibr" rid="B14">Chen et al. 2017</xref>). However, <italic><tp:taxon-name><tp:taxon-name-part taxon-name-part-type="genus" reg="Stagonosporopsis">S.</tp:taxon-name-part> <tp:taxon-name-part taxon-name-part-type="species" reg="weymaniae">weymaniae</tp:taxon-name-part></tp:taxon-name></italic> differs from them by producing larger pycnidia [330–650 × 250–550 μm vs. 100–200 × 100–180 μm in <italic><tp:taxon-name><tp:taxon-name-part taxon-name-part-type="genus" reg="Stagonosporopsis">S.</tp:taxon-name-part> <tp:taxon-name-part taxon-name-part-type="species" reg="bomiensis">bomiensis</tp:taxon-name-part></tp:taxon-name></italic> and (130–)200–280 × (100–)150–250 μm in <italic><tp:taxon-name><tp:taxon-name-part taxon-name-part-type="genus" reg="Stagonosporopsis">S.</tp:taxon-name-part> <tp:taxon-name-part taxon-name-part-type="species" reg="papillata">papillata</tp:taxon-name-part></tp:taxon-name></italic>] and microconidia which are absent in <italic><tp:taxon-name><tp:taxon-name-part taxon-name-part-type="genus" reg="Stagonosporopsis">S.</tp:taxon-name-part> <tp:taxon-name-part taxon-name-part-type="species" reg="papillata">papillata</tp:taxon-name-part></tp:taxon-name></italic> and <italic><tp:taxon-name><tp:taxon-name-part taxon-name-part-type="genus" reg="Stagonosporopsis">S.</tp:taxon-name-part> <tp:taxon-name-part taxon-name-part-type="species" reg="bomiensis">bomiensis</tp:taxon-name-part></tp:taxon-name></italic> (<xref ref-type="bibr" rid="B14">Chen et al. 2017</xref>).</p><fig id="F10" position="float" orientation="portrait"><object-id xmlns:xlink="http://www.w3.org/1999/xlink" content-type="doi" xlink:type="simple">10.3897/mycokeys.65.47704.figure10</object-id><object-id xmlns:xlink="http://www.w3.org/1999/xlink" content-type="arpha" xlink:type="simple">33FD9928-4504-5157-B043-8B9DB643483A</object-id><label>Figure 10.</label><caption><p><italic><tp:taxon-name><tp:taxon-name-part taxon-name-part-type="genus" reg="Stagonosporopsis">Stagonosporopsis</tp:taxon-name-part> <tp:taxon-name-part taxon-name-part-type="species" reg="weymaniae">weymaniae</tp:taxon-name-part></tp:taxon-name></italic> (CBS 144959). <bold>A, B</bold> Colony on <abbrev xmlns:xlink="http://www.w3.org/1999/xlink" xlink:title="oatmeal agar" id="ABBRID0EKUHM" xlink:type="simple">OA</abbrev> (front and reverse) <bold>C, D</bold> colony on <abbrev xmlns:xlink="http://www.w3.org/1999/xlink" xlink:title="extract agar" id="ABBRID0EQUHM" xlink:type="simple">MEA</abbrev> (front and reverse) <bold>E, F</bold> colony on <abbrev xmlns:xlink="http://www.w3.org/1999/xlink" xlink:title="potato dextrose agar" id="ABBRID0EWUHM" xlink:type="simple">PDA</abbrev> (front and reverse) <bold>G–I</bold> pycnidia forming on <abbrev xmlns:xlink="http://www.w3.org/1999/xlink" xlink:title="oatmeal agar" id="ABBRID0E3UHM" xlink:type="simple">OA</abbrev><bold>J, L</bold> conidiogenous cells <bold>K</bold> subglobose conidia <bold>M</bold> stromatic hyphal aggregations <bold>N</bold> chlamydospores <bold>O</bold> oblong conidia. Scale bars: 100 μm (<bold>I</bold>); 10 μm (<bold>J–N</bold>); 5 μm (<bold>O</bold>).</p></caption><graphic xmlns:xlink="http://www.w3.org/1999/xlink" xlink:href="mycokeys-65-049-g010.jpg" position="float" orientation="portrait" xlink:type="simple" id="oo_388213.jpg"><uri content-type="original_file" xlink:type="simple">https://binary.pensoft.net/fig/388213</uri></graphic></fig></tp:treatment-sec><tp:treatment-sec><!--Section generated to contain objects referenced in tp:taxon-treatment.--><fig id="F1" position="float" orientation="portrait"><object-id xmlns:xlink="http://www.w3.org/1999/xlink" content-type="doi" xlink:type="simple">10.3897/mycokeys.65.47704.figure1</object-id><object-id xmlns:xlink="http://www.w3.org/1999/xlink" content-type="arpha" xlink:type="simple">49171A0E-E160-5136-8543-8D3C90E8E1C0</object-id><label>Figure 1.</label><caption><p>Phylogenetic tree generated from the maximum-likelihood analysis based on the combined ITS, LSU, <italic>tub2</italic> and <italic>rpb2</italic> sequence alignment of <tp:taxon-name><tp:taxon-name-part taxon-name-part-type="family">Didymellaceae</tp:taxon-name-part></tp:taxon-name> members. The RAxML bootstrap support values (<abbrev xmlns:xlink="http://www.w3.org/1999/xlink" xlink:title="bootstrap analysis" id="ABBRID0EDAFM" xlink:type="simple">BS</abbrev>), Bayesian posterior probabilities (<abbrev xmlns:xlink="http://www.w3.org/1999/xlink" xlink:title="posterior probability" id="ABBRID0EHAFM" xlink:type="simple">PP</abbrev>), and parsimony bootstrap support values (PBS) are given at the nodes (<abbrev xmlns:xlink="http://www.w3.org/1999/xlink" xlink:title="bootstrap analysis" id="ABBRID0ELAFM" xlink:type="simple">BS</abbrev>/<abbrev xmlns:xlink="http://www.w3.org/1999/xlink" xlink:title="posterior probability" id="ABBRID0EPAFM" xlink:type="simple">PP</abbrev>/PBS). <abbrev xmlns:xlink="http://www.w3.org/1999/xlink" xlink:title="bootstrap analysis" id="ABBRID0ETAFM" xlink:type="simple">BS</abbrev> and PBS values represent parsimony bootstrap support values &gt;50 %. Full supported branches are indicated in bold. The scale bar represents the expected number of changes per site. Ex-type strains are represented in bold. Strains obtained in the current study are printed in green; among them, whilst strains that represent new taxa are printed in red. Some of the basal branches were shortened to facilitate layout (the fraction in round parentheses refers to the presented length compared to the actual length of the branch). The tree was rooted to <italic><tp:taxon-name><tp:taxon-name-part taxon-name-part-type="genus" reg="Coniothyrium">Coniothyrium</tp:taxon-name-part> <tp:taxon-name-part taxon-name-part-type="species" reg="palmarum">palmarum</tp:taxon-name-part></tp:taxon-name></italic> CBS 400.71 and <italic><tp:taxon-name><tp:taxon-name-part taxon-name-part-type="genus" reg="Leptosphaeria">Leptosphaeria</tp:taxon-name-part> <tp:taxon-name-part taxon-name-part-type="species" reg="doliolum">doliolum</tp:taxon-name-part></tp:taxon-name></italic> CBS 505.75.</p></caption><graphic xmlns:xlink="http://www.w3.org/1999/xlink" xlink:href="mycokeys-65-049-g001.jpg" position="float" orientation="portrait" xlink:type="simple" id="oo_388204.jpg"><uri content-type="original_file" xlink:type="simple">https://binary.pensoft.net/fig/388204</uri></graphic></fig></tp:treatment-sec><ref-list><ref id="B14"><mixed-citation xmlns:xlink="http://www.w3.org/1999/xlink" xlink:type="simple"><person-group><name name-style="western"><surname>Chen</surname><given-names>Q</given-names></name><name name-style="western"><surname>Hou</surname><given-names>LW</given-names></name><name name-style="western"><surname>Duan</surname><given-names>WJ</given-names></name><name name-style="western"><surname>Crous</surname><given-names>PW</given-names></name><name name-style="western"><surname>Cai</surname><given-names>L</given-names></name></person-group> (<year>2017</year>) <article-title><tp:taxon-name><tp:taxon-name-part taxon-name-part-type="family">Didymellaceae</tp:taxon-name-part></tp:taxon-name> revisited.</article-title><source>Studies in Mycology</source><volume>87</volume>: <fpage>105</fpage>–<lpage>159</lpage>. <ext-link xlink:type="simple" ext-link-type="doi" xlink:href="10.1016/j.simyco.2017.06.002">https://doi.org/10.1016/j.simyco.2017.06.002</ext-link></mixed-citation></ref></ref-list></tp:taxon-treatment>
