# Supplementary material for: Citizen science project reveals high diversity in Didymellaceae (Pleosporales, Dothideomycetes)
Source: MycoKeys. 2020 Mar 10;65:49–99. doi: 10.3897/mycokeys.65.47704 (PMC7078340; doi:10.3897/mycokeys.65.47704)
Supplement: XML Treatment for Vandijckomycella [file mycokeys.65.47704-treatment10.xml]

<!DOCTYPE tp:taxon-treatment
  PUBLIC "-//TaxonX//DTD Taxonomic Treatment Publishing DTD v0 20100105//EN" "tax-treatment-NSO.dtd">
<tp:taxon-treatment xmlns:tp="http://www.plazi.org/taxpub"><tp:treatment-meta><kwd-group><label>Taxon classification</label><kwd><named-content xmlns:xlink="http://www.w3.org/1999/xlink" content-type="kingdom">Fungi</named-content></kwd><kwd><named-content xmlns:xlink="http://www.w3.org/1999/xlink" content-type="order">Pleosporales</named-content></kwd><kwd><named-content xmlns:xlink="http://www.w3.org/1999/xlink" content-type="family">Didymellaceae</named-content></kwd></kwd-group><mixed-citation publication-type="journal"><person-group><name><surname>Hou</surname><given-names>Lingwei</given-names></name><name><surname>Hernández-Restrepo</surname><given-names>Margarita</given-names></name><name><surname>Groenewald</surname><given-names>Johannes Zacharias</given-names></name><name><surname>Cai</surname><given-names>Lei</given-names></name><name><surname>Crous</surname><given-names>Pedro W.</given-names></name></person-group><article-title>Citizen science project reveals high diversity in <tp:taxon-name><tp:taxon-name-part taxon-name-part-type="family">Didymellaceae</tp:taxon-name-part></tp:taxon-name> (<tp:taxon-name><tp:taxon-name-part taxon-name-part-type="order">Pleosporales</tp:taxon-name-part></tp:taxon-name>, <tp:taxon-name><tp:taxon-name-part taxon-name-part-type="class">Dothideomycetes</tp:taxon-name-part></tp:taxon-name>)</article-title><source>MycoKeys</source><day>10</day><month>3</month><year>2020</year><volume>65</volume><fpage>49</fpage><lpage>99</lpage><pub-id pub-id-type="doi">10.3897/mycokeys.65.47704</pub-id></mixed-citation></tp:treatment-meta><tp:nomenclature><tp:taxon-name><object-id xmlns:xlink="http://www.w3.org/1999/xlink" content-type="arpha" xlink:type="simple">53B36B04-4D9B-5F2A-8F7C-E046793133BC</object-id>
              <tp:taxon-name-part taxon-name-part-type="genus" reg="Vandijckomycella">Vandijckomycella</tp:taxon-name-part>
              <object-id xmlns:xlink="http://www.w3.org/1999/xlink" content-type="mycobank" xlink:type="simple">833205</object-id>
            </tp:taxon-name><tp:taxon-authority>Hern.-Restr., L. W. Hou, L. Cai &amp; Crous</tp:taxon-authority><tp:taxon-status xmlns:xlink="http://www.w3.org/1999/xlink" xlink:type="simple">gen. nov.</tp:taxon-status></tp:nomenclature><tp:treatment-sec sec-type="etymology" id="SECID0EZWHM"><title>Etymology.</title><p>Named in honour of José F.T.M. van Dijck, who was elected as the first female President (2015–2018) of the Royal Dutch Academy of Arts and Sciences (KNAW).</p></tp:treatment-sec><tp:treatment-sec sec-type="type species" id="SECID0E5WHM"><title>Type species.</title><p><italic><tp:taxon-name><tp:taxon-name-part taxon-name-part-type="genus" reg="Vandijckomycella">Vandijckomycella</tp:taxon-name-part> <tp:taxon-name-part taxon-name-part-type="species" reg="joseae">joseae</tp:taxon-name-part></tp:taxon-name></italic> Hern.-Restr., L.W. Hou, L. Cai &amp; Crous.</p><p><italic>Conidiomata</italic> pycnidial, superficial on the surface of the agar, solitary or confluent, globose to lageniform, covered by hyphal outgrowths, ostiolate, pycnidial wall pseudoparenchymatous, with 3–9 layers. <italic>Conidiogenous cells</italic> phialidic, hyaline, smooth, globose or ampulliform. <italic>Conidia</italic> hyaline, smooth- and thin-walled, aseptate, ovoid, oblong or ellipsoidal, with 2–4 polar guttules.</p></tp:treatment-sec></tp:taxon-treatment>
