# Supplementary material for: Citizen science project reveals high diversity in Didymellaceae (Pleosporales, Dothideomycetes)
Source: MycoKeys. 2020 Mar 10;65:49–99. doi: 10.3897/mycokeys.65.47704 (PMC7078340; doi:10.3897/mycokeys.65.47704)
Supplement: XML Treatment for Vandijckomycella joseae [file mycokeys.65.47704-treatment11.xml]

<!DOCTYPE tp:taxon-treatment
  PUBLIC "-//TaxonX//DTD Taxonomic Treatment Publishing DTD v0 20100105//EN" "tax-treatment-NSO.dtd">
<tp:taxon-treatment xmlns:tp="http://www.plazi.org/taxpub"><tp:treatment-meta><kwd-group><label>Taxon classification</label><kwd><named-content xmlns:xlink="http://www.w3.org/1999/xlink" content-type="kingdom">Fungi</named-content></kwd><kwd><named-content xmlns:xlink="http://www.w3.org/1999/xlink" content-type="order">Pleosporales</named-content></kwd><kwd><named-content xmlns:xlink="http://www.w3.org/1999/xlink" content-type="family">Didymellaceae</named-content></kwd></kwd-group><mixed-citation publication-type="journal"><person-group><name><surname>Hou</surname><given-names>Lingwei</given-names></name><name><surname>Hernández-Restrepo</surname><given-names>Margarita</given-names></name><name><surname>Groenewald</surname><given-names>Johannes Zacharias</given-names></name><name><surname>Cai</surname><given-names>Lei</given-names></name><name><surname>Crous</surname><given-names>Pedro W.</given-names></name></person-group><article-title>Citizen science project reveals high diversity in <tp:taxon-name><tp:taxon-name-part taxon-name-part-type="family">Didymellaceae</tp:taxon-name-part></tp:taxon-name> (<tp:taxon-name><tp:taxon-name-part taxon-name-part-type="order">Pleosporales</tp:taxon-name-part></tp:taxon-name>, <tp:taxon-name><tp:taxon-name-part taxon-name-part-type="class">Dothideomycetes</tp:taxon-name-part></tp:taxon-name>)</article-title><source>MycoKeys</source><day>10</day><month>3</month><year>2020</year><volume>65</volume><fpage>49</fpage><lpage>99</lpage><pub-id pub-id-type="doi">10.3897/mycokeys.65.47704</pub-id></mixed-citation></tp:treatment-meta><tp:nomenclature><tp:taxon-name><object-id xmlns:xlink="http://www.w3.org/1999/xlink" content-type="arpha" xlink:type="simple">F0D67FCC-EBBF-581B-9BAD-8232E67A1D62</object-id>
              <tp:taxon-name-part taxon-name-part-type="genus" reg="Vandijckomycella">Vandijckomycella</tp:taxon-name-part>
              <tp:taxon-name-part taxon-name-part-type="species" reg="joseae">joseae</tp:taxon-name-part>
              <object-id xmlns:xlink="http://www.w3.org/1999/xlink" content-type="mycobank" xlink:type="simple">833208</object-id>
            </tp:taxon-name><tp:taxon-authority>Hern.-Restr., L. W. Hou, L. Cai &amp; Crous</tp:taxon-authority><tp:taxon-status xmlns:xlink="http://www.w3.org/1999/xlink" xlink:type="simple">sp. nov.</tp:taxon-status><xref ref-type="fig" rid="F11">Figure 11</xref></tp:nomenclature><tp:treatment-sec sec-type="etymology" id="SECID0EEZHM"><title>Etymology.</title><p>Named in honour of the first female President (2015–2018) of the Royal Dutch Academy of Arts and Sciences (KNAW), José F.T.M. van Dijck, who collected the soil sample from which the ex-type strain was isolated.</p></tp:treatment-sec><tp:treatment-sec sec-type="Typus" id="SECID0EJZHM"><title>Typus.</title><p>The Netherlands. North Holland province, Amsterdam, isolated from garden soil, Mar. 2017, J.F.T.M. van Dijk (<bold><italic>holotype</italic></bold> designated here CBS H-24112; living ex-type culture CBS 143011 = JW 1073).</p><p><italic>Conidiomata</italic> pycnidial, produced on the agar surface, scattered or aggregated, solitary, (sub-)globose, confluent and irregularly-shaped with age, pale brown, covered in abundant long and thin mycelium hair, 150–340 × 130–250 μm; with 1–2 slightly papillate or non-papillate ostioles, sometimes elongated to a short neck; pycnidial wall pseudoparenchymatous, 3–5 layers, 13–25 μm thick, outer layers composed of brown, flattened, polygonal cells of 10–23 μm diam. <italic>Conidiogenous cells</italic> phialidic, hyaline, smooth, globose, ampulliform, lageniform or subglobose, 5–8(–9.5) × 4–8 μm. <italic>Conidia</italic> ellipsoidal to oblong, smooth- and thin-walled, hyaline, aseptate, 3.5–5.5 × 2–2.5 μm, (1–)2(–3)-guttulate. <italic><tp:taxon-name><tp:taxon-name-part taxon-name-part-type="genus" reg="Conidial">Conidial</tp:taxon-name-part> <tp:taxon-name-part taxon-name-part-type="species" reg="matrix">matrix</tp:taxon-name-part></tp:taxon-name></italic> whitish.</p></tp:treatment-sec><tp:treatment-sec sec-type="description" id="SECID0EF1HM"><title>Culture characteristics.</title><p>Colonies after 7 d at 25 °C, on <abbrev xmlns:xlink="http://www.w3.org/1999/xlink" xlink:title="oatmeal agar" id="ABBRID0EL1HM" xlink:type="simple">OA</abbrev> reaching 75–80 mm diam after 7 d, covered by woolly aerial mycelium, concentric circles, pale olivaceous grey, pink, pale greenish grey, whitish near the edge, margin regular; reverse concentric circles dark brown, pale brown, orange, and pale olivaceous. On <abbrev xmlns:xlink="http://www.w3.org/1999/xlink" xlink:title="extract agar" id="ABBRID0EP1HM" xlink:type="simple">MEA</abbrev> reaching 75–80 mm diam, aerial mycelium woolly, margin regular, pale olivaceous grey; reverse dark brown, reddish towards the periphery. On <abbrev xmlns:xlink="http://www.w3.org/1999/xlink" xlink:title="potato dextrose agar" id="ABBRID0ET1HM" xlink:type="simple">PDA</abbrev> reaching 75–80 mm diam, margin regular, covered by felty aerial mycelium, pale olivaceous grey or olivaceous grey, with whitish parts near the centre or through the plate; reverse zonate, orange to reddish, brown and yellow. NaOH spot test: a coral discolouration on <abbrev xmlns:xlink="http://www.w3.org/1999/xlink" xlink:title="oatmeal agar" id="ABBRID0EX1HM" xlink:type="simple">OA</abbrev>.</p></tp:treatment-sec><tp:treatment-sec sec-type="Additional specimen examined" id="SECID0E21HM"><title>Additional specimen examined.</title><p>The Netherlands. North Holland province, Amsterdam, isolated from garden soil, Mar. 2017, J.F.T.M. van Dijk, CBS 144948 = JW 1068.</p></tp:treatment-sec><tp:treatment-sec sec-type="notes" id="SECID0EA2HM"><title>Notes.</title><p>The new genus <italic><tp:taxon-name><tp:taxon-name-part taxon-name-part-type="genus" reg="Vandijckomycella">Vandijckomycella</tp:taxon-name-part></tp:taxon-name></italic> is introduced to accommodate two new species isolated from soil samples which form an independent lineage in <tp:taxon-name><tp:taxon-name-part taxon-name-part-type="family">Didymellaceae</tp:taxon-name-part></tp:taxon-name>, being clearly separated from other genera (Figure <xref ref-type="fig" rid="F1">1</xref>). Based on the phylogenetic analysis, <italic><tp:taxon-name><tp:taxon-name-part taxon-name-part-type="genus" reg="Vandijckomycella">V.</tp:taxon-name-part> <tp:taxon-name-part taxon-name-part-type="species" reg="joseae">joseae</tp:taxon-name-part></tp:taxon-name></italic> forms a distinct lineage which is distant from the nearest species <italic><tp:taxon-name><tp:taxon-name-part taxon-name-part-type="genus" reg="Vandijckomycella">V.</tp:taxon-name-part> <tp:taxon-name-part taxon-name-part-type="species" reg="snoekiae">snoekiae</tp:taxon-name-part></tp:taxon-name></italic>, and chiefly differs on <italic>tub2</italic> and <italic>rpb2</italic> sequences. Morphological differences between <italic><tp:taxon-name><tp:taxon-name-part taxon-name-part-type="genus" reg="Vandijckomycella">V.</tp:taxon-name-part> <tp:taxon-name-part taxon-name-part-type="species" reg="joseae">joseae</tp:taxon-name-part></tp:taxon-name></italic> and <italic><tp:taxon-name><tp:taxon-name-part taxon-name-part-type="genus" reg="Vandijckomycella">V.</tp:taxon-name-part> <tp:taxon-name-part taxon-name-part-type="species" reg="snoekiae">snoekiae</tp:taxon-name-part></tp:taxon-name></italic> are discussed under the latter species. <italic><tp:taxon-name><tp:taxon-name-part taxon-name-part-type="genus" reg="Vandijckomycella">Vandijckomycella</tp:taxon-name-part> <tp:taxon-name-part taxon-name-part-type="species" reg="joseae">joseae</tp:taxon-name-part></tp:taxon-name></italic> is characterised by producing pycnidia with longer whitish hyphal outgrowths, and with elongated necks.</p><fig id="F11" position="float" orientation="portrait"><object-id xmlns:xlink="http://www.w3.org/1999/xlink" content-type="doi" xlink:type="simple">10.3897/mycokeys.65.47704.figure11</object-id><object-id xmlns:xlink="http://www.w3.org/1999/xlink" content-type="arpha" xlink:type="simple">62AE54D8-1F8F-57E8-A868-47294124EF97</object-id><label>Figure 11.</label><caption><p><italic><tp:taxon-name><tp:taxon-name-part taxon-name-part-type="genus" reg="Vandijckomycella">Vandijckomycella</tp:taxon-name-part> <tp:taxon-name-part taxon-name-part-type="species" reg="joseae">joseae</tp:taxon-name-part></tp:taxon-name></italic> (CBS 143011). <bold>A, B</bold> Colony on <abbrev xmlns:xlink="http://www.w3.org/1999/xlink" xlink:title="oatmeal agar" id="ABBRID0EI5HM" xlink:type="simple">OA</abbrev> (front and reverse) <bold>C, D</bold> colony on <abbrev xmlns:xlink="http://www.w3.org/1999/xlink" xlink:title="extract agar" id="ABBRID0EO5HM" xlink:type="simple">MEA</abbrev> (front and reverse) <bold>E, F</bold> colony on <abbrev xmlns:xlink="http://www.w3.org/1999/xlink" xlink:title="potato dextrose agar" id="ABBRID0EU5HM" xlink:type="simple">PDA</abbrev> (front and reverse) <bold>G, H</bold> pycnidia forming on <abbrev xmlns:xlink="http://www.w3.org/1999/xlink" xlink:title="oatmeal agar" id="ABBRID0E15HM" xlink:type="simple">OA</abbrev><bold>I, J</bold> section of pycnidial wall <bold>K–N</bold> conidiogenous cells <bold>O</bold> conidia. Scale bars: 100 μm (<bold>H</bold>); 20 μm (<bold>I</bold>); 10 μm (<bold>J</bold>); 5 μm (<bold>K–O</bold>).</p></caption><graphic xmlns:xlink="http://www.w3.org/1999/xlink" xlink:href="mycokeys-65-049-g011.jpg" position="float" orientation="portrait" xlink:type="simple" id="oo_388214.jpg"><uri content-type="original_file" xlink:type="simple">https://binary.pensoft.net/fig/388214</uri></graphic></fig></tp:treatment-sec><tp:treatment-sec><!--Section generated to contain objects referenced in tp:taxon-treatment.--><fig id="F1" position="float" orientation="portrait"><object-id xmlns:xlink="http://www.w3.org/1999/xlink" content-type="doi" xlink:type="simple">10.3897/mycokeys.65.47704.figure1</object-id><object-id xmlns:xlink="http://www.w3.org/1999/xlink" content-type="arpha" xlink:type="simple">49171A0E-E160-5136-8543-8D3C90E8E1C0</object-id><label>Figure 1.</label><caption><p>Phylogenetic tree generated from the maximum-likelihood analysis based on the combined ITS, LSU, <italic>tub2</italic> and <italic>rpb2</italic> sequence alignment of <tp:taxon-name><tp:taxon-name-part taxon-name-part-type="family">Didymellaceae</tp:taxon-name-part></tp:taxon-name> members. The RAxML bootstrap support values (<abbrev xmlns:xlink="http://www.w3.org/1999/xlink" xlink:title="bootstrap analysis" id="ABBRID0EDAFM" xlink:type="simple">BS</abbrev>), Bayesian posterior probabilities (<abbrev xmlns:xlink="http://www.w3.org/1999/xlink" xlink:title="posterior probability" id="ABBRID0EHAFM" xlink:type="simple">PP</abbrev>), and parsimony bootstrap support values (PBS) are given at the nodes (<abbrev xmlns:xlink="http://www.w3.org/1999/xlink" xlink:title="bootstrap analysis" id="ABBRID0ELAFM" xlink:type="simple">BS</abbrev>/<abbrev xmlns:xlink="http://www.w3.org/1999/xlink" xlink:title="posterior probability" id="ABBRID0EPAFM" xlink:type="simple">PP</abbrev>/PBS). <abbrev xmlns:xlink="http://www.w3.org/1999/xlink" xlink:title="bootstrap analysis" id="ABBRID0ETAFM" xlink:type="simple">BS</abbrev> and PBS values represent parsimony bootstrap support values &gt;50 %. Full supported branches are indicated in bold. The scale bar represents the expected number of changes per site. Ex-type strains are represented in bold. Strains obtained in the current study are printed in green; among them, whilst strains that represent new taxa are printed in red. Some of the basal branches were shortened to facilitate layout (the fraction in round parentheses refers to the presented length compared to the actual length of the branch). The tree was rooted to <italic><tp:taxon-name><tp:taxon-name-part taxon-name-part-type="genus" reg="Coniothyrium">Coniothyrium</tp:taxon-name-part> <tp:taxon-name-part taxon-name-part-type="species" reg="palmarum">palmarum</tp:taxon-name-part></tp:taxon-name></italic> CBS 400.71 and <italic><tp:taxon-name><tp:taxon-name-part taxon-name-part-type="genus" reg="Leptosphaeria">Leptosphaeria</tp:taxon-name-part> <tp:taxon-name-part taxon-name-part-type="species" reg="doliolum">doliolum</tp:taxon-name-part></tp:taxon-name></italic> CBS 505.75.</p></caption><graphic xmlns:xlink="http://www.w3.org/1999/xlink" xlink:href="mycokeys-65-049-g001.jpg" position="float" orientation="portrait" xlink:type="simple" id="oo_388204.jpg"><uri content-type="original_file" xlink:type="simple">https://binary.pensoft.net/fig/388204</uri></graphic></fig></tp:treatment-sec></tp:taxon-treatment>
