# Supplementary material for: Citizen science project reveals high diversity in Didymellaceae (Pleosporales, Dothideomycetes)
Source: MycoKeys. 2020 Mar 10;65:49–99. doi: 10.3897/mycokeys.65.47704 (PMC7078340; doi:10.3897/mycokeys.65.47704)
Supplement: XML Treatment for Vandijckomycella snoekiae [file mycokeys.65.47704-treatment12.xml]

<!DOCTYPE tp:taxon-treatment
  PUBLIC "-//TaxonX//DTD Taxonomic Treatment Publishing DTD v0 20100105//EN" "tax-treatment-NSO.dtd">
<tp:taxon-treatment xmlns:tp="http://www.plazi.org/taxpub"><tp:treatment-meta><kwd-group><label>Taxon classification</label><kwd><named-content xmlns:xlink="http://www.w3.org/1999/xlink" content-type="kingdom">Fungi</named-content></kwd><kwd><named-content xmlns:xlink="http://www.w3.org/1999/xlink" content-type="order">Pleosporales</named-content></kwd><kwd><named-content xmlns:xlink="http://www.w3.org/1999/xlink" content-type="family">Didymellaceae</named-content></kwd></kwd-group><mixed-citation publication-type="journal"><person-group><name><surname>Hou</surname><given-names>Lingwei</given-names></name><name><surname>Hernández-Restrepo</surname><given-names>Margarita</given-names></name><name><surname>Groenewald</surname><given-names>Johannes Zacharias</given-names></name><name><surname>Cai</surname><given-names>Lei</given-names></name><name><surname>Crous</surname><given-names>Pedro W.</given-names></name></person-group><article-title>Citizen science project reveals high diversity in <tp:taxon-name><tp:taxon-name-part taxon-name-part-type="family">Didymellaceae</tp:taxon-name-part></tp:taxon-name> (<tp:taxon-name><tp:taxon-name-part taxon-name-part-type="order">Pleosporales</tp:taxon-name-part></tp:taxon-name>, <tp:taxon-name><tp:taxon-name-part taxon-name-part-type="class">Dothideomycetes</tp:taxon-name-part></tp:taxon-name>)</article-title><source>MycoKeys</source><day>10</day><month>3</month><year>2020</year><volume>65</volume><fpage>49</fpage><lpage>99</lpage><pub-id pub-id-type="doi">10.3897/mycokeys.65.47704</pub-id></mixed-citation></tp:treatment-meta><tp:nomenclature><tp:taxon-name><object-id xmlns:xlink="http://www.w3.org/1999/xlink" content-type="arpha" xlink:type="simple">EC229B27-79DD-51C1-BD80-7B37EEA8A92C</object-id>
              <tp:taxon-name-part taxon-name-part-type="genus" reg="Vandijckomycella">Vandijckomycella</tp:taxon-name-part>
              <tp:taxon-name-part taxon-name-part-type="species" reg="snoekiae">snoekiae</tp:taxon-name-part>
              <object-id xmlns:xlink="http://www.w3.org/1999/xlink" content-type="mycobank" xlink:type="simple">833207</object-id>
            </tp:taxon-name><tp:taxon-authority>Hern.-Restr., L. W. Hou, L. Cai &amp; Crous</tp:taxon-authority><tp:taxon-status xmlns:xlink="http://www.w3.org/1999/xlink" xlink:type="simple">sp. nov.</tp:taxon-status><xref ref-type="fig" rid="F12">Figure 12</xref></tp:nomenclature><tp:treatment-sec sec-type="etymology" id="SECID0E5AIM"><title>Etymology.</title><p><italic><tp:taxon-name><tp:taxon-name-part taxon-name-part-type="genus" reg="Vandijckomycella"/><tp:taxon-name-part taxon-name-part-type="species" reg="snoekiae">snoekiae</tp:taxon-name-part></tp:taxon-name></italic> refers to Rana Marit Ida Snoek who collected the soil sample from which the ex-type strain was isolated.</p></tp:treatment-sec><tp:treatment-sec sec-type="Typus" id="SECID0EOBIM"><title>Typus.</title><p>The Netherlands. Utrecht province, Utrecht, isolated from garden soil, Mar. 2017, R.M.I. Snoek (<bold><italic>holotype</italic></bold> designated here CBS H-24111, living ex-type culture CBS 144954 = JW 149017).</p><p><italic>Conidiomata</italic> pycnidial, superficial on the agar or covered under a thick mycelial layer, scattered or aggregated, mostly solitary, globose to subglobose, sometimes confluent, ellipsoidal, dark brown, covered by abundant long hyphal outgrowths, 150–650(–850) × 145–600(–730) μm; ostioles inconspicuous; pycnidial wall pseudoparenchymatous, 5–9 layers, 37–58.5 μm thick, outer layers composed of brown, flattened polygonal cells, 10–23 μm diam. <italic>Conidiogenous cells</italic> phialidic, hyaline, smooth, globose, ampulliform or lageniform, 5–8.5 × 5–7.5 μm. <italic>Conidia</italic> oblong, smooth- and thin-walled, hyaline, aseptate, 4–6.5 × 2–2.5 μm, with two small polar guttules. <italic><tp:taxon-name><tp:taxon-name-part taxon-name-part-type="genus" reg="Conidial">Conidial</tp:taxon-name-part> <tp:taxon-name-part taxon-name-part-type="species" reg="matrix">matrix</tp:taxon-name-part></tp:taxon-name></italic> whitish.</p></tp:treatment-sec><tp:treatment-sec sec-type="description" id="SECID0EKCIM"><title>Culture characteristics.</title><p>Colonies after 7 d at 25 °C, on <abbrev xmlns:xlink="http://www.w3.org/1999/xlink" xlink:title="oatmeal agar" id="ABBRID0EQCIM" xlink:type="simple">OA</abbrev> reaching 50–55 mm diam after 7 d, covered by floccose aerial mycelium, pink to grey, darker grey near the centre, margin regular; reverse black near the centre, yellow towards the periphery. On <abbrev xmlns:xlink="http://www.w3.org/1999/xlink" xlink:title="extract agar" id="ABBRID0EUCIM" xlink:type="simple">MEA</abbrev> reaching 50–55 mm diam, aerial mycelium floccose to cottony, buff with some mouse grey zones, margin regular; reverse orange with some radial yellow lines and some black zones. On <abbrev xmlns:xlink="http://www.w3.org/1999/xlink" xlink:title="potato dextrose agar" id="ABBRID0EYCIM" xlink:type="simple">PDA</abbrev>, reaching 45–50 mm diam, covered by floccose aerial mycelium, vinaceous grey to pale olivaceous, olivaceous grey near the centre, margin irregular; reverse buff to orange, black near the centre. NaOH spot test on <abbrev xmlns:xlink="http://www.w3.org/1999/xlink" xlink:title="oatmeal agar" id="ABBRID0E3CIM" xlink:type="simple">OA</abbrev>: pale reddish discolouration.</p></tp:treatment-sec><tp:treatment-sec sec-type="notes" id="SECID0EADIM"><title>Notes.</title><p>Morphologically, <italic><tp:taxon-name><tp:taxon-name-part taxon-name-part-type="genus" reg="Vandijckomycella">V.</tp:taxon-name-part> <tp:taxon-name-part taxon-name-part-type="species" reg="snoekiae">snoekiae</tp:taxon-name-part></tp:taxon-name></italic> differs from its closest phylogenetic neighbour <italic><tp:taxon-name><tp:taxon-name-part taxon-name-part-type="genus" reg="Vandijckomycella">V.</tp:taxon-name-part> <tp:taxon-name-part taxon-name-part-type="species" reg="joseae">joseae</tp:taxon-name-part></tp:taxon-name></italic> in the size of its pycnidia and the number of ostioles. <italic><tp:taxon-name><tp:taxon-name-part taxon-name-part-type="genus" reg="Vandijckomycella">Vandijckomycella</tp:taxon-name-part> <tp:taxon-name-part taxon-name-part-type="species" reg="snoekiae">snoekiae</tp:taxon-name-part></tp:taxon-name></italic> produces larger pycnidia with inconspicuous ostioles, measuring 150–650(–850) × 145–600(–730) μm, while <italic><tp:taxon-name><tp:taxon-name-part taxon-name-part-type="genus" reg="Vandijckomycella">V.</tp:taxon-name-part> <tp:taxon-name-part taxon-name-part-type="species" reg="joseae">joseae</tp:taxon-name-part></tp:taxon-name></italic> produces pycnidia with 1–2 ostioles, measuring 150–340 × 130–250 μm. In addition, <italic><tp:taxon-name><tp:taxon-name-part taxon-name-part-type="genus" reg="Vandijckomycella">V.</tp:taxon-name-part> <tp:taxon-name-part taxon-name-part-type="species" reg="snoekiae">snoekiae</tp:taxon-name-part></tp:taxon-name></italic> produces conidia with less and smaller guttules than <italic><tp:taxon-name><tp:taxon-name-part taxon-name-part-type="genus" reg="Vandijckomycella">V.</tp:taxon-name-part> <tp:taxon-name-part taxon-name-part-type="species" reg="joseae">joseae</tp:taxon-name-part></tp:taxon-name></italic> (2 guttules, vs. 1–3 large guttules).</p><fig id="F12" position="float" orientation="portrait"><object-id xmlns:xlink="http://www.w3.org/1999/xlink" content-type="doi" xlink:type="simple">10.3897/mycokeys.65.47704.figure12</object-id><object-id xmlns:xlink="http://www.w3.org/1999/xlink" content-type="arpha" xlink:type="simple">E9BAF088-8C95-50FB-BAA7-D2E964C5FA19</object-id><label>Figure 12.</label><caption><p><italic><tp:taxon-name><tp:taxon-name-part taxon-name-part-type="genus" reg="Vandijckomycella">Vandijckomycella</tp:taxon-name-part> <tp:taxon-name-part taxon-name-part-type="species" reg="snoekiae">snoekiae</tp:taxon-name-part></tp:taxon-name></italic> (CBS 144954). <bold>A, B</bold> Colony on <abbrev xmlns:xlink="http://www.w3.org/1999/xlink" xlink:title="oatmeal agar" id="ABBRID0E4FIM" xlink:type="simple">OA</abbrev> (front and reverse) <bold>C, D</bold> colony on <abbrev xmlns:xlink="http://www.w3.org/1999/xlink" xlink:title="extract agar" id="ABBRID0EDGIM" xlink:type="simple">MEA</abbrev> (front and reverse) <bold>E, F</bold> colony on <abbrev xmlns:xlink="http://www.w3.org/1999/xlink" xlink:title="potato dextrose agar" id="ABBRID0EJGIM" xlink:type="simple">PDA</abbrev> (front and reverse) <bold>G, H</bold> pycnidia forming on <abbrev xmlns:xlink="http://www.w3.org/1999/xlink" xlink:title="oatmeal agar" id="ABBRID0EPGIM" xlink:type="simple">OA</abbrev><bold>I, J</bold> section of pycnidial wall <bold>K–N</bold> conidiogenous cells <bold>O</bold> conidia. Scale bars: 100 μm (<bold>H</bold>); 50 μm (<bold>I</bold>); 10 μm (<bold>J</bold>); 5 μm (<bold>K–O</bold>).</p></caption><graphic xmlns:xlink="http://www.w3.org/1999/xlink" xlink:href="mycokeys-65-049-g012.jpg" position="float" orientation="portrait" xlink:type="simple" id="oo_388215.jpg"><uri content-type="original_file" xlink:type="simple">https://binary.pensoft.net/fig/388215</uri></graphic></fig></tp:treatment-sec></tp:taxon-treatment>
