# Supplementary material for: Citizen science project reveals high diversity in Didymellaceae (Pleosporales, Dothideomycetes)
Source: MycoKeys. 2020 Mar 10;65:49–99. doi: 10.3897/mycokeys.65.47704 (PMC7078340; doi:10.3897/mycokeys.65.47704)
Supplement: XML Treatment for Xenodidymella weymaniae [file mycokeys.65.47704-treatment13.xml]

<!DOCTYPE tp:taxon-treatment
  PUBLIC "-//TaxonX//DTD Taxonomic Treatment Publishing DTD v0 20100105//EN" "tax-treatment-NSO.dtd">
<tp:taxon-treatment xmlns:tp="http://www.plazi.org/taxpub"><tp:treatment-meta><kwd-group><label>Taxon classification</label><kwd><named-content xmlns:xlink="http://www.w3.org/1999/xlink" content-type="kingdom">Fungi</named-content></kwd><kwd><named-content xmlns:xlink="http://www.w3.org/1999/xlink" content-type="order">Pleosporales</named-content></kwd><kwd><named-content xmlns:xlink="http://www.w3.org/1999/xlink" content-type="family">Didymellaceae</named-content></kwd></kwd-group><mixed-citation publication-type="journal"><person-group><name><surname>Hou</surname><given-names>Lingwei</given-names></name><name><surname>Hernández-Restrepo</surname><given-names>Margarita</given-names></name><name><surname>Groenewald</surname><given-names>Johannes Zacharias</given-names></name><name><surname>Cai</surname><given-names>Lei</given-names></name><name><surname>Crous</surname><given-names>Pedro W.</given-names></name></person-group><article-title>Citizen science project reveals high diversity in <tp:taxon-name><tp:taxon-name-part taxon-name-part-type="family">Didymellaceae</tp:taxon-name-part></tp:taxon-name> (<tp:taxon-name><tp:taxon-name-part taxon-name-part-type="order">Pleosporales</tp:taxon-name-part></tp:taxon-name>, <tp:taxon-name><tp:taxon-name-part taxon-name-part-type="class">Dothideomycetes</tp:taxon-name-part></tp:taxon-name>)</article-title><source>MycoKeys</source><day>10</day><month>3</month><year>2020</year><volume>65</volume><fpage>49</fpage><lpage>99</lpage><pub-id pub-id-type="doi">10.3897/mycokeys.65.47704</pub-id></mixed-citation></tp:treatment-meta><tp:nomenclature><tp:taxon-name><object-id xmlns:xlink="http://www.w3.org/1999/xlink" content-type="arpha" xlink:type="simple">9A0B3880-71A9-571A-9B1A-A7E1D9F5BF6E</object-id>
              <tp:taxon-name-part taxon-name-part-type="genus" reg="Xenodidymella">Xenodidymella</tp:taxon-name-part>
              <tp:taxon-name-part taxon-name-part-type="species" reg="weymaniae">weymaniae</tp:taxon-name-part>
              <object-id xmlns:xlink="http://www.w3.org/1999/xlink" content-type="mycobank" xlink:type="simple">833209</object-id>
            </tp:taxon-name><tp:taxon-authority>Hern.-Restr., L. W. Hou, L. Cai &amp; Crous</tp:taxon-authority><tp:taxon-status xmlns:xlink="http://www.w3.org/1999/xlink" xlink:type="simple">sp. nov.</tp:taxon-status><xref ref-type="fig" rid="F13">Figure 13</xref></tp:nomenclature><tp:treatment-sec sec-type="etymology" id="SECID0ETIIM"><title>Etymology.</title><p><italic>weymaniae</italic> refers to Anna Weyman who collected the soil sample from which the ex-type strain was isolated.</p></tp:treatment-sec><tp:treatment-sec sec-type="Typus" id="SECID0E2IIM"><title>Typus.</title><p>The Netherlands. Utrecht province, Baarn, isolated from garden soil, Mar. 2017, A. Weyman (<bold><italic>holotype</italic></bold> designated here CBS H-24113; living ex-type culture CBS 144960 = JW 201005).</p><p><italic>Conidiomata</italic> pycnidial, semi-immersed on the agar, mostly confluent, sometimes solitary, scattered or aggregated, subglobose or ellipsoidal, irregularly-shaped when confluent, dark brown, ostiolate, glabrous or with long hyphal outgrowths around the ostiole, 100–700 × 100–400(–590) μm; with 1–2(–6) ostioles, papillate or elongated into a long neck, up to 113 μm in length; pycnidial wall pseudoparenchymatous, 3–5 layers, 17–45 μm thick, outer layers composed of pale brown to brown, flattened polygonal cells of 10–35 μm diam. <italic>Conidiogenous cells</italic> phialidic, hyaline, smooth, sub-globose, ampulliform or lageniform, 4.5–8 × 4–6.5 μm. <italic>Conidia</italic> oblong, smooth- and thin-walled, hyaline, aseptate, 4–6(–8) × 2–2.5 μm, with two small, polar guttules. <italic><tp:taxon-name><tp:taxon-name-part taxon-name-part-type="genus" reg="Conidial">Conidial</tp:taxon-name-part> <tp:taxon-name-part taxon-name-part-type="species" reg="matrix">matrix</tp:taxon-name-part></tp:taxon-name></italic> whitish.</p></tp:treatment-sec><tp:treatment-sec sec-type="description" id="SECID0EXJIM"><title>Culture characteristics.</title><p>Colonies after 7 d at 25 °C, on <abbrev xmlns:xlink="http://www.w3.org/1999/xlink" xlink:title="oatmeal agar" id="ABBRID0E4JIM" xlink:type="simple">OA</abbrev> reaching 55–60 mm diam, aerial mycelium floccose near the centre, flat towards the periphery, pale olivaceous to whitish, black pycnidia visible near the centre, margin regular; reverse buff to salmon, pale olivaceous towards the periphery. On <abbrev xmlns:xlink="http://www.w3.org/1999/xlink" xlink:title="extract agar" id="ABBRID0EBKIM" xlink:type="simple">MEA</abbrev> reaching 40–45 mm diam, aerial mycelium felty, sectors with cottony mycelium, white, buff to pale olivaceous, margin regular; reverse yellow to orange, dark brown and pale grey near the centre. On <abbrev xmlns:xlink="http://www.w3.org/1999/xlink" xlink:title="potato dextrose agar" id="ABBRID0EFKIM" xlink:type="simple">PDA</abbrev> reaching 45–60 mm, aerial mycelium floccose, whitish in the centre, honey towards the periphery, margin regular; reverse concentric circles dark brown in centre, orange, yellow, buff towards the periphery. NaOH spot test negative on <abbrev xmlns:xlink="http://www.w3.org/1999/xlink" xlink:title="oatmeal agar" id="ABBRID0EJKIM" xlink:type="simple">OA</abbrev>.</p></tp:treatment-sec><tp:treatment-sec sec-type="notes" id="SECID0ENKIM"><title>Notes.</title><p><italic><tp:taxon-name><tp:taxon-name-part taxon-name-part-type="genus" reg="Xenodidymella">Xenodidymella</tp:taxon-name-part> <tp:taxon-name-part taxon-name-part-type="species" reg="weymaniae">weymaniae</tp:taxon-name-part></tp:taxon-name></italic> formed a distinct branch basal to <italic><tp:taxon-name><tp:taxon-name-part taxon-name-part-type="genus" reg="Xenodidymella">X.</tp:taxon-name-part> <tp:taxon-name-part taxon-name-part-type="species" reg="applanata">applanata</tp:taxon-name-part></tp:taxon-name></italic> (Figure <xref ref-type="fig" rid="F1">1</xref>). Morphologically, <italic><tp:taxon-name><tp:taxon-name-part taxon-name-part-type="genus" reg="Xenodidymella">X.</tp:taxon-name-part> <tp:taxon-name-part taxon-name-part-type="species" reg="weymaniae">weymaniae</tp:taxon-name-part></tp:taxon-name></italic> could be clearly differentiated from <italic><tp:taxon-name><tp:taxon-name-part taxon-name-part-type="genus" reg="Xenodidymella">X.</tp:taxon-name-part> <tp:taxon-name-part taxon-name-part-type="species" reg="applanata">applanata</tp:taxon-name-part></tp:taxon-name></italic> in pycnidial and conidial characteristics. In <italic><tp:taxon-name><tp:taxon-name-part taxon-name-part-type="genus" reg="Xenodidymella">X.</tp:taxon-name-part> <tp:taxon-name-part taxon-name-part-type="species" reg="weymaniae">weymaniae</tp:taxon-name-part></tp:taxon-name></italic> pycnidia are dark brown, ostioles have elongated necks, 100–700 × 100–400(–590) μm, and conidia are oblong, with 2 small polar guttules. In <italic><tp:taxon-name><tp:taxon-name-part taxon-name-part-type="genus" reg="Xenodidymella">X.</tp:taxon-name-part> <tp:taxon-name-part taxon-name-part-type="species" reg="applanata">applanata</tp:taxon-name-part></tp:taxon-name></italic> pycnidia are pale brown, with single, slightly papillate ostioles, 85–175 × 60–145 μm, and ellipsoidal to ovoid conidia, with several guttules (<xref ref-type="bibr" rid="B15">Chen et al. 2015</xref>). Furthermore, the two species can also be distinguished from the NaOH spot test on <abbrev xmlns:xlink="http://www.w3.org/1999/xlink" xlink:title="oatmeal agar" id="ABBRID0E4MIM" xlink:type="simple">OA</abbrev> medium (negative vs. pale reddish discoloration). This is the first record of a <italic><tp:taxon-name><tp:taxon-name-part taxon-name-part-type="genus" reg="Xenodidymella">Xenodidymella</tp:taxon-name-part></tp:taxon-name></italic> species isolated from soil (<xref ref-type="bibr" rid="B10">Boerema et al. 2004</xref>; <xref ref-type="bibr" rid="B15">Chen et al. 2015</xref>, <xref ref-type="bibr" rid="B14">2017</xref>).</p><fig id="F13" position="float" orientation="portrait"><object-id xmlns:xlink="http://www.w3.org/1999/xlink" content-type="doi" xlink:type="simple">10.3897/mycokeys.65.47704.figure13</object-id><object-id xmlns:xlink="http://www.w3.org/1999/xlink" content-type="arpha" xlink:type="simple">F148209A-DD96-55B4-88E8-A80AC8E0D29F</object-id><label>Figure 13.</label><caption><p><italic><tp:taxon-name><tp:taxon-name-part taxon-name-part-type="genus" reg="Xenodidymella">Xenodidymella</tp:taxon-name-part> <tp:taxon-name-part taxon-name-part-type="species" reg="weymaniae">weymaniae</tp:taxon-name-part></tp:taxon-name></italic> (CBS 144960). <bold>A, B</bold> Colony on <abbrev xmlns:xlink="http://www.w3.org/1999/xlink" xlink:title="oatmeal agar" id="ABBRID0EJOIM" xlink:type="simple">OA</abbrev> (front and reverse) <bold>C, D</bold> colony on <abbrev xmlns:xlink="http://www.w3.org/1999/xlink" xlink:title="extract agar" id="ABBRID0EPOIM" xlink:type="simple">MEA</abbrev> (front and reverse) <bold>E, F</bold> colony on <abbrev xmlns:xlink="http://www.w3.org/1999/xlink" xlink:title="potato dextrose agar" id="ABBRID0EVOIM" xlink:type="simple">PDA</abbrev> (front and reverse) <bold>G, H</bold> pycnidia forming on <abbrev xmlns:xlink="http://www.w3.org/1999/xlink" xlink:title="oatmeal agar" id="ABBRID0E2OIM" xlink:type="simple">OA</abbrev><bold>I, J</bold> section of pycnidial wall <bold>K–N</bold> conidiogenous cells <bold>O</bold> conidia. Scale bars: 50 μm (<bold>H</bold>); 20 μm (<bold>I</bold>); 10 μm (<bold>J</bold>); 5 μm (<bold>K–O</bold>).</p></caption><graphic xmlns:xlink="http://www.w3.org/1999/xlink" xlink:href="mycokeys-65-049-g013.jpg" position="float" orientation="portrait" xlink:type="simple" id="oo_388216.jpg"><uri content-type="original_file" xlink:type="simple">https://binary.pensoft.net/fig/388216</uri></graphic></fig></tp:treatment-sec><tp:treatment-sec><!--Section generated to contain objects referenced in tp:taxon-treatment.--><fig id="F1" position="float" orientation="portrait"><object-id xmlns:xlink="http://www.w3.org/1999/xlink" content-type="doi" xlink:type="simple">10.3897/mycokeys.65.47704.figure1</object-id><object-id xmlns:xlink="http://www.w3.org/1999/xlink" content-type="arpha" xlink:type="simple">49171A0E-E160-5136-8543-8D3C90E8E1C0</object-id><label>Figure 1.</label><caption><p>Phylogenetic tree generated from the maximum-likelihood analysis based on the combined ITS, LSU, <italic>tub2</italic> and <italic>rpb2</italic> sequence alignment of <tp:taxon-name><tp:taxon-name-part taxon-name-part-type="family">Didymellaceae</tp:taxon-name-part></tp:taxon-name> members. The RAxML bootstrap support values (<abbrev xmlns:xlink="http://www.w3.org/1999/xlink" xlink:title="bootstrap analysis" id="ABBRID0EDAFM" xlink:type="simple">BS</abbrev>), Bayesian posterior probabilities (<abbrev xmlns:xlink="http://www.w3.org/1999/xlink" xlink:title="posterior probability" id="ABBRID0EHAFM" xlink:type="simple">PP</abbrev>), and parsimony bootstrap support values (PBS) are given at the nodes (<abbrev xmlns:xlink="http://www.w3.org/1999/xlink" xlink:title="bootstrap analysis" id="ABBRID0ELAFM" xlink:type="simple">BS</abbrev>/<abbrev xmlns:xlink="http://www.w3.org/1999/xlink" xlink:title="posterior probability" id="ABBRID0EPAFM" xlink:type="simple">PP</abbrev>/PBS). <abbrev xmlns:xlink="http://www.w3.org/1999/xlink" xlink:title="bootstrap analysis" id="ABBRID0ETAFM" xlink:type="simple">BS</abbrev> and PBS values represent parsimony bootstrap support values &gt;50 %. Full supported branches are indicated in bold. The scale bar represents the expected number of changes per site. Ex-type strains are represented in bold. Strains obtained in the current study are printed in green; among them, whilst strains that represent new taxa are printed in red. Some of the basal branches were shortened to facilitate layout (the fraction in round parentheses refers to the presented length compared to the actual length of the branch). The tree was rooted to <italic><tp:taxon-name><tp:taxon-name-part taxon-name-part-type="genus" reg="Coniothyrium">Coniothyrium</tp:taxon-name-part> <tp:taxon-name-part taxon-name-part-type="species" reg="palmarum">palmarum</tp:taxon-name-part></tp:taxon-name></italic> CBS 400.71 and <italic><tp:taxon-name><tp:taxon-name-part taxon-name-part-type="genus" reg="Leptosphaeria">Leptosphaeria</tp:taxon-name-part> <tp:taxon-name-part taxon-name-part-type="species" reg="doliolum">doliolum</tp:taxon-name-part></tp:taxon-name></italic> CBS 505.75.</p></caption><graphic xmlns:xlink="http://www.w3.org/1999/xlink" xlink:href="mycokeys-65-049-g001.jpg" position="float" orientation="portrait" xlink:type="simple" id="oo_388204.jpg"><uri content-type="original_file" xlink:type="simple">https://binary.pensoft.net/fig/388204</uri></graphic></fig></tp:treatment-sec><ref-list><ref id="B15"><mixed-citation xmlns:xlink="http://www.w3.org/1999/xlink" xlink:type="simple"><person-group><name name-style="western"><surname>Chen</surname><given-names>Q</given-names></name><name name-style="western"><surname>Jiang</surname><given-names>JR</given-names></name><name name-style="western"><surname>Zhang</surname><given-names>GZ</given-names></name><name name-style="western"><surname>Cai</surname><given-names>L</given-names></name><name name-style="western"><surname>Crous</surname><given-names>PW</given-names></name></person-group> (<year>2015</year>) <article-title>Resolving the <italic><tp:taxon-name><tp:taxon-name-part taxon-name-part-type="genus">Phoma</tp:taxon-name-part></tp:taxon-name></italic> enigma.</article-title><source>Studies in Mycology</source><volume>82</volume>: <fpage>137</fpage>–<lpage>217</lpage>. <ext-link xlink:type="simple" ext-link-type="doi" xlink:href="10.1016/j.simyco.2015.10.003">https://doi.org/10.1016/j.simyco.2015.10.003</ext-link></mixed-citation></ref><ref id="B10"><mixed-citation xmlns:xlink="http://www.w3.org/1999/xlink" xlink:type="simple"><person-group><name name-style="western"><surname>Boerema</surname><given-names>GH</given-names></name><name name-style="western"><surname>de Gruyter</surname><given-names>J</given-names></name><name name-style="western"><surname>Noordeloos</surname><given-names>ME</given-names></name><name name-style="western"><surname>Hamers</surname><given-names>MEC</given-names></name></person-group> (<year>2004</year>) <italic><tp:taxon-name><tp:taxon-name-part taxon-name-part-type="genus">Phoma</tp:taxon-name-part></tp:taxon-name></italic> identification manual. Differentiation of specific and infra-specific taxa in culture. CABI Publishing, 1–467. <ext-link xlink:type="simple" ext-link-type="doi" xlink:href="10.1079/9780851997438.0000">https://doi.org/10.1079/9780851997438.0000</ext-link></mixed-citation></ref><ref id="B14"><mixed-citation xmlns:xlink="http://www.w3.org/1999/xlink" xlink:type="simple"><person-group><name name-style="western"><surname>Chen</surname><given-names>Q</given-names></name><name name-style="western"><surname>Hou</surname><given-names>LW</given-names></name><name name-style="western"><surname>Duan</surname><given-names>WJ</given-names></name><name name-style="western"><surname>Crous</surname><given-names>PW</given-names></name><name name-style="western"><surname>Cai</surname><given-names>L</given-names></name></person-group> (<year>2017</year>) <article-title><tp:taxon-name><tp:taxon-name-part taxon-name-part-type="family">Didymellaceae</tp:taxon-name-part></tp:taxon-name> revisited.</article-title><source>Studies in Mycology</source><volume>87</volume>: <fpage>105</fpage>–<lpage>159</lpage>. <ext-link xlink:type="simple" ext-link-type="doi" xlink:href="10.1016/j.simyco.2017.06.002">https://doi.org/10.1016/j.simyco.2017.06.002</ext-link></mixed-citation></ref></ref-list></tp:taxon-treatment>
